# Supplementary material for: Anxious about rejection, avoidant of neglect: Infant marmosets tune their attachment based on individual caregiver’s parenting style
Source: Commun Biol. 2024 Feb 20;7:212. doi: 10.1038/s42003-024-05875-6 (PMC10879543; doi:10.1038/s42003-024-05875-6)
Supplement: Supplementary file 4 — Supplementary Data 1 [file 42003_2024_5875_MOESM4_ESM.xlsx]

## Sheet: Fig.1
Fig.1c	See Supplementary Table 4&5		Fig.1d			Latency (sec)					Week	Name	Mean	SE		Fig.1e,f	ID.video	Caregiver	Week	PercentRejection_Session	PercentCarry_Session		Fig.1g	ID.video	Week	State	StateRate
				ID.video	Week	Start_Reach	Start_Touch_Cage	Start_Touch_Infant	RET_Lat_Session		0	Start_Reach_Cage	4.97037	0.920157			BP13	Sibling	1	0	0.907347			BGA12	1	Alone_BeforeRET_rate	0.15894
				BP13	1	17	15.2	56	62.8		0	Start_Touch_Basket	7.54815	1.04167			BP18	Sibling	2	0	0.822585			BGA12	1	Alone_AfterRET_rate	0
				BP18	2	27.8	69.6	130	132.6		0	Start_Touch_Infant	12.8074	2.09991			BP25	Sibling	3	0	0.985161			BGA12	1	Under_rejection_rate	0
				BP25	3	4.2	4.6	8.4	9.2		0	RET_Lat	42.0148	19.2502			BP32	Sibling	4	0	0.834825			BGA12	1	Holding_rate	0.811402
				BP32	4	4.8	5.8	110.2	121.8		1	Start_Reach_Cage	11.0567	2.42659			BS10	Sibling	1	0	0.780278			BGA12	1	Transport_rate	0.0296574
				BS10	1	7.2	10	171.6	173.8		1	Start_Touch_Basket	21.29	5.90036			BS15	Sibling	2	0	0.94152			BKO10	1	Alone_BeforeRET_rate	0.0387671
				BS15	2	16.8	17.6	36.4	38		1	Start_Touch_Infant	51.6333	13.0069			BS23	Sibling	3	0	0.967773			BKO10	1	Alone_AfterRET_rate	0
				BS23	3	9.8	15.4	20.4	20.4		1	RET_Lat	60.3533	12.8326			BS30	Sibling	4	0	0.272319			BKO10	1	Under_rejection_rate	0
				BS30	4	12.2	12.2	13.2	14		2	Start_Reach_Cage	7.33769	0.914273			BS36	Sibling	5	0	0.19945			BKO10	1	Holding_rate	0.836034
				BS36	5	16.2	17	104.6	106.8		2	Start_Touch_Basket	21.0262	6.62916			BGA12	Father	1	0	0.84106			BKO10	1	Transport_rate	0.125199
				BGA12	1	8	27	104.2	110.4		2	Start_Touch_Infant	30.4031	8.38508			BKO10	Father	1	0	0.961233			BKO23	3	Alone_BeforeRET_rate	0.00872939
				BKO10	1	2.8	6	19	24.4		2	RET_Lat	45.7069	11.1826			BKO23	Father	3	0	0.991271			BKO23	3	Alone_AfterRET_rate	0
				BKO23	3	1.6	4	4.8	5.4		3	Start_Reach_Cage	10.15	2.10712			BKO27	Father	3	0	0.988622			BKO23	3	Under_rejection_rate	0
				BKO27	3	2	3.4	5.6	7		3	Start_Touch_Basket	51.02	15.9212			BKO3	Father	0	0	0.920885			BKO23	3	Holding_rate	0.743615
				BKO3	0	2.6	12.2	22.4	52.2		3	Start_Touch_Infant	46.6267	13.0682			BMI16	Father	2	0.0154149	0.985137			BKO23	3	Transport_rate	0.247656
				BMI16	2	1.8	2.2	3.2	9.2		3	RET_Lat	72.3	18.6988			BMI24	Father	3	0	0.984183			BKO27	3	Alone_BeforeRET_rate	0.0113784
				BMI24	3	3	5.2	7.8	9.8		4	Start_Reach_Cage	30.1385	13.094			BMI29	Father	4	0	0.988304			BKO27	3	Alone_AfterRET_rate	0
				BMI29	4	3.4	4	6	7.2		4	Start_Touch_Basket	57.6923	16.2235			BMI35	Father	5	0	0.986962			BKO27	3	Under_rejection_rate	0
				BMI35	5	3.2	3.6	6.4	8		4	Start_Touch_Infant	81.1769	23.2878			BMI8	Father	1	0	0.921045			BKO27	3	Holding_rate	0.692458
				BMI8	1	1.8	7.8	29.4	52		4	RET_Lat	99.6154	24.0884			BNI2	Father	0	0	0.921936			BKO27	3	Transport_rate	0.296164
				BNI2	0	6.4	15.8	47.8	51.6		5	Start_Reach_Cage	43.4429	20.6298			BNI23	Father	3	NaN	0			BKO3	0	Alone_BeforeRET_rate	0.0791149
				BNI23	3	4.8	8.2	603.2	603.2		5	Start_Touch_Basket	72.7429	35.8158			CCU22	Father	3	0.0101488	0.957254			BKO3	0	Alone_AfterRET_rate	0
				CCU22	3	2.2	2.8	4.6	10.6		5	Start_Touch_Infant	85.7714	35.0582			CCU28	Father	4	0	0.988323			BKO3	0	Under_rejection_rate	0
				CCU28	4	1.6	3.4	7	7.2		5	RET_Lat	168.729	58.8137			CCU3	Father	0	0	0.976993			BKO3	0	Holding_rate	0.826917
				CCU3	0	1.2	3	5	14.2								CCU33	Father	4	0.00753138	0.379968			BKO3	0	Transport_rate	0.0939679
				CCU33	4	1.8	3.2	4.8	12.4								CCU5	Father	0	0	0.988266			BMI16	2	Alone_BeforeRET_rate	0.0148627
				CCU5	0	1.4	2	3	7.2								CCU9	Father	1	0.0109854	0.970284			BMI16	2	Alone_AfterRET_rate	0
				CCU9	1	1.6	2.2	3	18.4								CH11	Father	1	0.0342886	0.57862			BMI16	2	Under_rejection_rate	0.0300485
				CH11	1	8.8	12.2	13.8	21.6								CH16	Father	2	NaN	0			BMI16	2	Holding_rate	0.874313
				CH16	2	19.8	21.8	27	313.8								CH19	Father	2	NaN	0			BMI16	2	Transport_rate	0.0807754
				CH19	2	9.2	11.8	14.4	313.8								CH21	Father	3	0.00904159	0.163949			BMI24	3	Alone_BeforeRET_rate	0.0158167
				CH21	3	9.6	10	16.6	53								CH24	Father	3	NaN	0			BMI24	3	Alone_AfterRET_rate	0
				CH24	3	3.8	4.8	8.4	305.4								CH28	Father	4	NaN	0			BMI24	3	Under_rejection_rate	0
				CH28	4	6.6	7.4	10	312.6								CH32	Father	4	NaN	0			BMI24	3	Holding_rate	0.62621
				CH32	4	19.4	24	24.2	302.4								CH35	Father	5	NaN	0			BMI24	3	Transport_rate	0.357973
				CH35	5	11	12	13.2	308.2								CH8	Father	1	0.0284793	0.481376			BMI29	4	Alone_BeforeRET_rate	0.0116959
				CH8	1	24.6	30.8	114.4	117.8								CJO15	Father	2	0.0350145	0.99077			BMI29	4	Alone_AfterRET_rate	0
				CJO15	2	1	1.2	2.4	5.8								CJO19	Father	2	0.0493869	0.953866			BMI29	4	Under_rejection_rate	0
				CJO19	2	2.2	2.6	7.4	11.6								CJO28	Father	4	0	0.989597			BMI29	4	Holding_rate	0.741715
				CJO28	4	1.4	2	2.8	6.4								CJO33	Father	4	0.0222892	0.530013			BMI29	4	Transport_rate	0.246589
				CJO33	4	7	7.8	9.6	14.2								CWE27	Father	3	0	0.967398			BMI35	5	Alone_BeforeRET_rate	0.0130378
				CWE27	3	2.4	3.2	6.6	20.2								CWE29	Father	4	0	0.695247			BMI35	5	Alone_AfterRET_rate	0
				CWE29	4	2.4	3	11.6	11.6								CWE34	Father	4	0.0015748	0.826554			BMI35	5	Under_rejection_rate	0
				CWE34	4	2.6	3	4.6	9.8								CWE4	Father	0	0.00429185	0.990517			BMI35	5	Holding_rate	0.58442
				CWE4	0	1.6	2.6	4	5.8								CWE8	Father	1	0	0.981766			BMI35	5	Transport_rate	0.402542
				CWE8	1	1.8	2.4	8.2	11.4								FCU16	Mother	2	0	0.974855			BMI8	1	Alone_BeforeRET_rate	0.0789554
				FCU16	2	2.8	7	8.2	15.6								FCU21	Mother	3	0	0.975649			BMI8	1	Alone_AfterRET_rate	0
				FCU21	3	2.6	3.6	4	15.2								FCU26	Mother	3	0	0.98958			BMI8	1	Under_rejection_rate	0
				FCU26	3	1.4	2.8	3.4	6.4								FCU34	Mother	4	0.0107708	0.921526			BMI8	1	Holding_rate	0.814151
				FCU34	4	2.2	3.8	4.6	7.4								FCU4	Mother	0	0	0.988323			BMI8	1	Transport_rate	0.106893
				FCU4	0	1.2	2.8	4.2	7.2								FCU8	Mother	1	0	0.974034			BNI2	0	Alone_BeforeRET_rate	0.0780635
				FCU8	1	1.8	4	6.4	16								FH10	Mother	1	0	0.982434			BNI2	0	Alone_AfterRET_rate	0
				FH10	1	3.4	6.6	8.2	11								FH15	Mother	2	0	0.922949			BNI2	0	Under_rejection_rate	0
				FH15	2	1.6	3.4	24.2	33.2								FH18	Mother	2	0	0.985006			BNI2	0	Holding_rate	0.913162
				FH18	2	3.2	7.2	8.8	9.8								FH21	Mother	3	0	0.97468			BNI2	0	Transport_rate	0.00877458
				FH21	3	7.8	11.6	13.6	16.2								FH24	Mother	3	0	0.960863			BNI23	3	Alone_BeforeRET_rate	1
				FH24	3	5	11.2	23.8	25.4								FH28	Mother	4	0.00484392	0.408083			BNI23	3	Alone_AfterRET_rate	0
				FH28	4	5	30.8	40.2	43.2								FH31	Mother	4	0	0.981748			BNI23	3	Under_rejection_rate	0
				FH31	4	6	8.8	9.8	11.4								FH35	Mother	5	0	0.75302			BNI23	3	Holding_rate	0
				FH35	5	13.6	17.4	18.8	19.2								FH7	Mother	1	0	0.921028			BNI23	3	Transport_rate	0
				FH7	1	2.6	11.8	20.4	51								FJO15	Mother	2	0	0.989279			BP13	1	Alone_BeforeRET_rate	0.0926527
				FJO15	2	1.4	2.6	4.2	6.6								FJO19	Mother	2	0	0.991553			BP13	1	Alone_AfterRET_rate	0
				FJO19	2	1.8	2.4	3.4	5.2								FJO28	Mother	4	0.00362917	0.988262			BP13	1	Under_rejection_rate	0
				FJO28	4	1.8	5.4	6.2	7.2								FJO33	Mother	4	0	0.988614			BP13	1	Holding_rate	0.830038
				FJO33	4	2	4	4.6	7								FJO7	Mother	1	0.0079602	0.980807			BP13	1	Transport_rate	0.0773089
				FJO7	1	1.2	6.4	8.2	11.8								FWE11	Mother	1	0	0.976789			BP18	2	Alone_BeforeRET_rate	0.177415
				FWE11	1	2	4.8	8.2	14.4								FWE15	Mother	2	0	0.98861			BP18	2	Alone_AfterRET_rate	0
				FWE15	2	2.2	4.8	5.4	7								FWE19	Mother	2	0	0.991902			BP18	2	Under_rejection_rate	0
				FWE19	2	1	2.8	4.2	5								FWE27	Mother	3	0	0.991514			BP18	2	Holding_rate	0.813487
				FWE27	3	1.8	3	4	5.2								FWE3	Mother	0	0.0143979	0.975423			BP18	2	Transport_rate	0.00909821
				FWE3	0	2.2	4.8	5.8	15.4								FWE34	Mother	4	0	0.113024			BP25	3	Alone_BeforeRET_rate	0.0148387
				FWE34	4	1.2	3.4	4	6								FWE5	Mother	0	0	0.972324			BP25	3	Alone_AfterRET_rate	0
				FWE5	0	2	3.6	4.6	16.6								FWE7	Mother	1	0	0.985021			BP25	3	Under_rejection_rate	0
				FWE7	1	2	6	7.8	9.2								HB16	Mother	2	0	0.93356			BP25	3	Holding_rate	0.956452
				HB16	2	6.8	11.6	21.6	43								HB23	Mother	3	0	0.942154			BP25	3	Transport_rate	0.0287097
				HB23	3	17.8	22	24.6	37.6								HB30	Mother	4	0	0.962105			BP32	4	Alone_BeforeRET_rate	0.165175
				HB30	4	16.6	19.2	22.6	24.2								HB9	Mother	1	0	0.928963			BP32	4	Alone_AfterRET_rate	0
				HB9	1	15.6	23.8	33.8	46.6								HCH16	Mother	2	0	0.969619			BP32	4	Under_rejection_rate	0
				HCH16	2	4.6	5	7.6	18.8								HCH23	Mother	3	0	0.974595			BP32	4	Holding_rate	0.783021
				HCH23	3	5.8	6.4	10.4	16								HCH3	Mother	0	0	0.96901			BP32	4	Transport_rate	0.0518036
				HCH3	0	4.4	7.2	11.4	19.4								HCH31	Mother	4	0	0.974433			BS10	1	Alone_BeforeRET_rate	0.219722
				HCH31	4	7	9	15	16								HCH9	Mother	1	0	0.936713			BS10	1	Alone_AfterRET_rate	0
				HCH9	1	4.8	5.6	12	40.2								HDI11	Mother	1	0	0.97014			BS10	1	Under_rejection_rate	0
				HDI11	1	7.6	9	13	18.8								HDI15	Mother	2	0	0.94125			BS10	1	Holding_rate	0.713021
				HDI15	2	16	20.4	23.8	37.6								HDI27	Mother	3	0	0.975555			BS10	1	Transport_rate	0.0672566
				HDI27	3	13.2	621.6	14	15.2								HDI3	Mother	0	0	0.961783			BS15	2	Alone_BeforeRET_rate	0.0584795
				HDI3	0	8	10	14.2	24								HDI7	Mother	1	0	0.969059			BS15	2	Alone_AfterRET_rate	0
				HDI7	1	6	9.4	11.6	19.4								HEU11	Mother	1	0	0.937054			BS15	2	Under_rejection_rate	0
				HEU11	1	17.8	22.8	27.6	40.6								HEU13	Mother	1	0	0.940432			BS15	2	Holding_rate	0.888889
				HEU13	1	19.2	26.2	34.4	38.6								HEU15	Mother	2	0	0.969398			BS15	2	Transport_rate	0.0526316
				HEU15	2	9	13.2	16.2	19.2								HEU17	Mother	2	0.00230263	0.952083			BS23	3	Alone_BeforeRET_rate	0.0322275
				HEU17	2	21.6	27.4	28.4	30.6								HEU19	Mother	2	0	0.939785			BS23	3	Alone_AfterRET_rate	0
				HEU19	2	19.4	23.2	31.6	39.2								HEU23	Mother	3	0	0.966466			BS23	3	Under_rejection_rate	0
				HEU23	3	18.8	632	19.2	21.2								HEU24	Mother	3	0	0.963326			BS23	3	Holding_rate	0.919431
				HEU24	3	16	18.8	20	23.2								HEU29	Mother	4	0.000471032	0.681541			BS23	3	Transport_rate	0.0483412
				HEU29	4	7	12	12.6	18.6								HEU3	Mother	0	0	0.944132			BS30	4	Alone_BeforeRET_rate	0.0224791
				HEU3	0	13.4	18	24.4	35.8								HEU32	Mother	4	0.047619	0.0425388			BS30	4	Alone_AfterRET_rate	0.705202
				HEU32	4	10.2	35.6	37	273								HEU36	Mother	5	0	0.0340727			BS30	4	Under_rejection_rate	0
				HEU36	5	23.4	25.8	14.6	14.8								HEU5	Mother	0	0	0.972843			BS30	4	Holding_rate	0.2386
				HEU5	0	4.8	7.8	12.8	17								HEU7	Mother	1	0	0.962798			BS30	4	Transport_rate	0.0337187
				HEU7	1	8.2	9.8	14.4	23.4								HEU9	Mother	1	0	0.975657			BS36	5	Alone_BeforeRET_rate	0.146986
				HEU9	1	7.6	9.2	12.6	15.2								HGE13	Mother	1	0	0.957097			BS36	5	Alone_AfterRET_rate	0.65373
				HGE13	1	3.4	4	8	26.6								HGE19	Mother	2	0	0.976297			BS36	5	Under_rejection_rate	0
				HGE19	2	5.8	7.8	10.2	14.8								HGE26	Mother	3	0	0.928208			BS36	5	Holding_rate	0.187173
				HGE26	3	7.2	8.2	14.6	16								HGE33	Mother	4	0	0.0249757			BS36	5	Transport_rate	0.0121112
				HGE33	4	6.2	31.2	7.4	9.6								HGE5	Mother	0	0	0.984026			CCU22	3	Alone_BeforeRET_rate	0.0171632
				HGE5	0	5.2	6.2	8.2	10								HHE13	Mother	1	0	0.95893			CCU22	3	Alone_AfterRET_rate	0.015544
				HHE13	1	11.2	14.4	17.6	25.8								HHE22	Mother	3	0	0.948557			CCU22	3	Under_rejection_rate	0.0735104
				HHE22	3	5.8	23.4	25.6	32.8								HHE5	Mother	0	0	0.974227			CCU22	3	Holding_rate	0.859456
				HHE5	0	4.6	5.8	8.8	16								HHE9	Mother	1	0	0.974154			CCU22	3	Transport_rate	0.0343264
				HHE9	1	5.8	8	11.2	16.2								HK14	Mother	2	0	0.95675			CCU28	4	Alone_BeforeRET_rate	0.0116769
				HK14	2	15	20.6	23.6	28								HK20	Mother	2	0	0.406828			CCU28	4	Alone_AfterRET_rate	0
				HK20	2	13.8	31.2	15	16.2								HK27	Mother	3	0	0.975309			CCU28	4	Under_rejection_rate	0
				HK27	3	14.6	106.6	14.8	15.6								KSH11	Father	1	0	0.852235			CCU28	4	Holding_rate	0.867661
				KSH11	1	16.2	19.8	102.6	105.8								KSH19	Father	2	0.0138636	0.876559			CCU28	4	Transport_rate	0.120662
				KSH19	2	5.6	10	13.2	16.2								KSH26	Father	3	0.257805	0.302559			CCU3	0	Alone_BeforeRET_rate	0.0230071
				KSH26	3	8.2	44	46.4	48.8								KSH33	Father	4	0.19845	0.204114			CCU3	0	Alone_AfterRET_rate	0
				KSH33	4	19.2	19.8	20.6	22.4								KSU14	Father	2	0	0.980032			CCU3	0	Under_rejection_rate	0
				KSU14	2	4.6	7.8	8.8	12.4								KSU24	Father	3	0	0.988618			CCU3	0	Holding_rate	0.598509
				KSU24	3	5.6	6.2	6	7								KSU31	Father	4	0.00101317	0.639249			CCU3	0	Transport_rate	0.378483
				KSU31	4	3.8	4	5.8	9.2								KSU36	Father	5	0.0629921	0.0404845			CCU33	4	Alone_BeforeRET_rate	0.0197138
				KSU36	5	4.8	5.8	13.2	14.6								KSU7	Father	1	NaN	0			CCU33	4	Alone_AfterRET_rate	0.590461
				KSU7	1	39.6	170	603	603								KGA10	Mother	1	0	0.976982			CCU33	4	Under_rejection_rate	0.0187599
				KGA10	1	4.4	6	10	14.4								KGA17	Mother	2	0	0.985969			CCU33	4	Holding_rate	0.239746
				KGA17	2	3.4	4	5.6	8.8								KGA25	Mother	3	0	0.977134			CCU33	4	Transport_rate	0.13132
				KGA25	3	5	7.2	9.4	14.2								KGA3	Mother	0	0	0.96004			CCU5	0	Alone_BeforeRET_rate	0.011734
				KGA3	0	10	10.6	16.8	24.2								KGA31	Mother	4	0	0.975112			CCU5	0	Alone_AfterRET_rate	0
				KGA31	4	4.2	5.6	8	15.6								KP13	Mother	1	0	0.951355			CCU5	0	Under_rejection_rate	0
				KP13	1	2.2	2.6	6.6	31.6								KP18	Mother	2	0	0.979286			CCU5	0	Holding_rate	0.353325
				KP18	2	4.2	5.4	7.2	13								KP25	Mother	3	0	0.95675			CCU5	0	Transport_rate	0.634941
				KP25	3	5	6	7.4	28								KP32	Mother	4	0	0.944785			CCU9	1	Alone_BeforeRET_rate	0.0297158
				KP32	4	6.8	9	13.2	36								KSA13	Mother	1	0	0.985998			CCU9	1	Alone_AfterRET_rate	0
				KSA13	1	2.6	2.8	5.6	8.6								KSA19	Mother	2	0	0.981308			CCU9	1	Under_rejection_rate	0.0403747
				KSA19	2	5.6	6.2	10	11.6								KSA27	Mother	3	0	0.977941			CCU9	1	Holding_rate	0.877261
				KSA27	3	6	6.6	10.6	13.8								KSA34	Mother	4	0	0.753663			CCU9	1	Transport_rate	0.0526486
				KSA34	4	194.6	195.8	197.2	198.4								KSA6	Mother	0	0	0.981678			CH11	1	Alone_BeforeRET_rate	0.031981
				KSA6	0	3	3.6	8.6	11.4								KY10	Mother	1	0	0.952455			CH11	1	Alone_AfterRET_rate	0.35416
				KY10	1	9.8	19.4	22.8	30.4								KY21	Mother	3	0	0.984503			CH11	1	Under_rejection_rate	0.105123
				KY21	3	3	6.8	9.6	9.8								KY28	Mother	4	0	0.758029			CH11	1	Holding_rate	0.332544
				KY28	4	12.2	13.8	19	22.2								KY35	Mother	5	0	0.95003			CH11	1	Transport_rate	0.176192
				KY35	5	27.6	28.4	31.8	32.8								LP11	Mother	1	0	0.967218			CH16	2	Alone_BeforeRET_rate	1
				LP11	1	3.6	4.6	17.8	21								LP17	Mother	2	NaN	0			CH16	2	Alone_AfterRET_rate	0
				LP17	2	6.2	9.6	305.4	305.4								LP24	Mother	3	0	0.805314			CH16	2	Under_rejection_rate	0
				LP24	3	119.4	121.8	147	148								LP31	Mother	4	0.050856	0.631479			CH16	2	Holding_rate	0
				LP31	4	13	13.8	16.4	16.8								LS14	Mother	2	0	0.986778			CH16	2	Transport_rate	0
				LS14	2	3.2	5.6	7.8	8.2								LS21	Mother	3	NaN	0			CH19	2	Alone_BeforeRET_rate	1
				LS21	3	3.8	303.4	303.4	303.4								LS29	Mother	4	0.00422833	0.150397			CH19	2	Alone_AfterRET_rate	0
				LS29	4	8.6	13	17.8	20								LS35	Mother	5	0.00523865	0.549936			CH19	2	Under_rejection_rate	0
				LS35	5	7.6	8.4	11.6	11.6								LS8	Mother	1	0	0.795535			CH19	2	Holding_rate	0
				LS8	1	5.2	5.6	83.4	161.2								MAT14	Mother	2	0.0308861	0.618928			CH19	2	Transport_rate	0
				MAT14	2	8.8	20	23.2	29.6								MAT21	Mother	3	0	0.953666			CH21	3	Alone_BeforeRET_rate	0.0785651
				MAT21	3	12.8	33.6	20.6	29.2								MAT28	Mother	4	0	0.949686			CH21	3	Alone_AfterRET_rate	0.742959
				MAT28	4	9	22.6	23.8	32								MAT7	Mother	1	0.0155678	0.658426			CH21	3	Under_rejection_rate	0.0391343
				MAT7	1	6.6	14.8	43	55								MSE10	Mother	1	0	0.928943			CH21	3	Holding_rate	0.120071
				MSE10	1	5.4	11.8	26.4	46.4								MSE17	Mother	2	0.00808458	0.521063			CH21	3	Transport_rate	0.0192707
				MSE17	2	6	171.2	9	9.8								MSE24	Mother	3	0	0.690186			CH24	3	Alone_BeforeRET_rate	1
				MSE24	3	16.2	172	17	18.2								MSE31	Mother	4	NaN	0			CH24	3	Alone_AfterRET_rate	0
				MSE31	4	8.4	79	601.4	601.4								MAP11	Sibling	1	0	0.942399			CH24	3	Under_rejection_rate	0
				MAP11	1	6.4	17.6	28.8	38.8								MAP13	Sibling	1	0.00581959	0.958178			CH24	3	Holding_rate	0
				MAP13	1	6.6	7.6	21.2	27								MAP15	Sibling	2	0	0.945616			CH24	3	Transport_rate	0
				MAP15	2	14.96	17.76	30.96	35.76								MAP19	Sibling	2	0	0.93523			CH28	4	Alone_BeforeRET_rate	1
				MAP19	2	27	27.2	33.6	42.2								MAP21	Sibling	3	0	0.957973			CH28	4	Alone_AfterRET_rate	0
				MAP21	3	20	20.6	25.8	27.2								MAP23	Sibling	3	0	0.945028			CH28	4	Under_rejection_rate	0
				MAP23	3	15.8	16.4	32.6	35.6								MAP26	Sibling	3	0	0.930859			CH28	4	Holding_rate	0
				MAP26	3	42	43.4	45	46.2								MAP33	Sibling	4	0.000316656	0.911663			CH28	4	Transport_rate	0
				MAP33	4	48.6	51	58.2	61.2								MAP7	Sibling	1	0.00675241	0.931417			CH32	4	Alone_BeforeRET_rate	1
				MAP7	1	15	38	40.2	45.8								MY12	Sibling	1	0	0.794496			CH32	4	Alone_AfterRET_rate	0
				MY12	1	110	123.8	155.8	159.8								MY14	Sibling	2	0	0.966271			CH32	4	Under_rejection_rate	0
				MY14	2	6	13.6	19.4	21.6								MY20	Sibling	2	0	0.976071			CH32	4	Holding_rate	0
				MY20	2	8.8	12	14.8	15.2								MY22	Sibling	3	0	0.978797			CH32	4	Transport_rate	0
				MY22	3	7.4	11	13.2	13.4								MY29	Sibling	4	0.00826446	0.286052			CH35	5	Alone_BeforeRET_rate	1
				MY29	4	24.4	29.6	57.8	57.8								MP14	Father	2	NaN	0			CH35	5	Alone_AfterRET_rate	0
				MP14	2	6.8	304.2	304.2	304.2								MP21	Father	3	NaN	0			CH35	5	Under_rejection_rate	0
				MP21	3	4.4	71.2	305.8	305.8								MP29	Father	4	0	0.955326			CH35	5	Holding_rate	0
				MP29	4	6.8	14.8	26.8	28.6								MP35	Father	5	NaN	0			CH35	5	Transport_rate	0
				MP35	5	301.6	301.6	301.6	301.6								MP8	Father	1	NaN	0			CH8	1	Alone_BeforeRET_rate	0.152354
				MP8	1	87.4	304.2	304.2	304.2								MS11	Father	1	0	0.732131			CH8	1	Alone_AfterRET_rate	0.356699
				MS11	1	6.8	29.6	234.6	234.6								MS17	Father	2	0	0.892009			CH8	1	Under_rejection_rate	0.0416451
				MS17	2	5.4	73.2	73.2	74.6								MS24	Father	3	NaN	0			CH8	1	Holding_rate	0.321521
				MS24	3	20	301.6	301.6	301.6								MS31	Father	4	NaN	0			CH8	1	Transport_rate	0.127781
				MS31	4	303.2	303.2	303.2	303.2								OB13	Father	1	0	0.961419			CJO15	2	Alone_BeforeRET_rate	0.00922979
				OB13	1	5.8	9.4	11.2	24.8								OB19	Father	2	0	0.984551			CJO15	2	Alone_AfterRET_rate	0
				OB19	2	4.2	5.8	9.4	9.6								OB26	Father	3	0	0.985079			CJO15	2	Under_rejection_rate	0.176957
				OB26	3	7	8.8	9	9.2								OB33	Father	4	0	0.985446			CJO15	2	Holding_rate	0.666773
				OB33	4	7.2	8	8.6	9								OCH13	Father	1	0	0.983139			CJO15	2	Transport_rate	0.14704
				OCH13	1	3.8	4.4	7	10.4								OCH19	Father	2	0	0.980608			CJO19	2	Alone_BeforeRET_rate	0.0188434
				OCH19	2	3	4	11.4	12								OCH26	Father	3	0	0.979421			CJO19	2	Alone_AfterRET_rate	0.0272904
				OCH26	3	7	9	10	12.6								OCH33	Father	4	0	0.741748			CJO19	2	Under_rejection_rate	0.259584
				OCH33	4	6	6.8	6.8	7.8								OCH5	Father	0	0	0.977778			CJO19	2	Holding_rate	0.583496
				OCH5	0	4	6.4	8.4	14								ODI22	Father	3	0	0.989594			CJO19	2	Transport_rate	0.110786
				ODI22	3	3	4.4	4.6	6.4								ODI30	Father	4	0	0.977557			CJO28	4	Alone_BeforeRET_rate	0.0104031
				ODI30	4	5.8	171.6	12.8	14								ODI5	Father	0	0.0531845	0.976908			CJO28	4	Alone_AfterRET_rate	0
				ODI5	0	7.4	8	9.8	14.4								ODI9	Father	1	0	0.977543			CJO28	4	Under_rejection_rate	0
				ODI9	1	7.2	9.6	11.2	14								OEU23	Father	3	0.0100883	0.5141			CJO28	4	Holding_rate	0.93498
				OEU23	3	4.6	8	5.6	6.2								OEU24	Father	3	0.0329724	0.65974			CJO28	4	Transport_rate	0.0546164
				OEU24	3	4.8	9.6	5.8	7.4								OEU3	Father	0	0.0289188	0.972515			CJO33	4	Alone_BeforeRET_rate	0.0226692
				OEU3	0	3.2	6	8	17.2								OEU32	Father	4	0.010327	0.377763			CJO33	4	Alone_AfterRET_rate	0.447318
				OEU32	4	5.4	6.8	7	8.6								OEU36	Father	5	0.0475396	0.385035			CJO33	4	Under_rejection_rate	0.0565134
				OEU36	5	53.4	57	3.6	5.4								OEU5	Father	0	0.159173	0.880869			CJO33	4	Holding_rate	0.458493
				OEU5	0	6.2	9.6	11	18.4								OGE16	Father	2	0	0.985108			CJO33	4	Transport_rate	0.0150064
				OGE16	2	3	3.6	4.4	9.2								OGE23	Father	3	0	0.988122			CWE27	3	Alone_BeforeRET_rate	0.0326017
				OGE23	3	4.6	5.6	6.6	7.4								OGE3	Father	0	0	0.974235			CWE27	3	Alone_AfterRET_rate	0
				OGE3	0	3.6	4.2	5.6	16								OGE9	Father	1	0	0.968997			CWE27	3	Under_rejection_rate	0
				OGE9	1	4.4	7.4	9.4	19.6								OHE27	Father	3	0	0.937298			CWE27	3	Holding_rate	0.922208
				OHE27	3	2.6	3.6	4	5.2								OHE3	Father	0	0	0.946712			CWE27	3	Transport_rate	0.0451904
				OHE3	0	24	25.6	26.8	34.2								OHE7	Father	1	0	0.969851			CWE29	4	Alone_BeforeRET_rate	0.0186256
				OHE7	1	8.2	9.8	11	19								OK15	Father	2	0	0.970973			CWE29	4	Alone_AfterRET_rate	0.286127
				OK15	2	7.8	12.8	14.8	18.2								OK22	Father	3	0	0.968274			CWE29	4	Under_rejection_rate	0
				OK22	3	12.8	16	18.6	20								OK8	Father	1	0	0.96224			CWE29	4	Holding_rate	0.654785
				OK8	1	8	14.8	21.2	24								RP10	Sibling	1	NaN	0			CWE29	4	Transport_rate	0.0404624
				RP10	1	54.2	55.6	361.8	358.8								RP15	Sibling	2	0	0.937557			CWE34	4	Alone_BeforeRET_rate	0.0159453
				RP15	2	3.2	9.8	31.2	41.2								RP23	Sibling	3	0	0.942337			CWE34	4	Alone_AfterRET_rate	0.142206
				RP23	3	4	4.6	13	37.4								RP30	Sibling	4	0.0123967	0.151962			CWE34	4	Under_rejection_rate	0.0413277
				RP30	4	14	15	18.6	21								RS13	Sibling	1	0	0.925769			CWE34	4	Holding_rate	0.721119
				RS13	1	8.8	23	47.8	49.2								RS18	Sibling	2	0	0.978491			CWE34	4	Transport_rate	0.0794012
				RS18	2	4.8	6	12	13.4								RS25	Sibling	3	0	0.746526			CWE4	0	Alone_BeforeRET_rate	0.00948332
				RS25	3	2	7.6	106.8	211.6								RS32	Sibling	4	0.00631484	0.629293			CWE4	0	Alone_AfterRET_rate	0
				RS32	4	66.2	68.4	76.2	78.4								RSH14	Mother	2	0.194784	0.400588			CWE4	0	Under_rejection_rate	0.0192937
				RSH14	2	1.4	1.6	2.2	4.2								RSH24	Mother	3	0.207358	0.194472			CWE4	0	Holding_rate	0.799215
				RSH24	3	2	2.4	4.8	6.6								RSH31	Mother	4	NaN	0			CWE4	0	Transport_rate	0.172008
				RSH31	4	601.2	601.2	601.2	601.2								RSH36	Mother	5	0.00893997	0.25008			CWE8	1	Alone_BeforeRET_rate	0.0182342
				RSH36	5	55.2	57	25.6	20								RSH7	Mother	1	0.0763802	0.770387			CWE8	1	Alone_AfterRET_rate	0
				RSH7	1	2.8	6.4	13.4	15.8								RSU11	Mother	1	0.0157068	0.306581			CWE8	1	Under_rejection_rate	0
				RSU11	1	2.4	3.2	10	16.8								RSU19	Mother	2	0.0424628	0.152279			CWE8	1	Holding_rate	0.904031
				RSU19	2	2	2.4	5.8	6.8								RSU26	Mother	3	0.195312	0.0415719			CWE8	1	Transport_rate	0.0777351
				RSU26	3	35.4	89.4	3	5.8								RSU33	Mother	4	NaN	0			FCU16	2	Alone_BeforeRET_rate	0.0251451
				RSU33	4	15.4	240	400.8	406.4								RSU4	Mother	0	0.328841	0.190811			FCU16	2	Alone_AfterRET_rate	0
				RSU4	0	2.4	9.2	27.2	534.6								TAT10	Father	1	0	0.97661			FCU16	2	Under_rejection_rate	0
				TAT10	1	3.8	7.4	10.4	14.6								TAT17	Father	2	0	0.97401			FCU16	2	Holding_rate	0.740812
				TAT17	2	8.4	9.4	9.6	16.4								TAT24	Father	3	0.0816822	0.803183			FCU16	2	Transport_rate	0.234043
				TAT24	3	5	62	9.8	11								TAT3	Father	0	0	0.958641			FCU21	3	Alone_BeforeRET_rate	0.0243512
				TAT3	0	3.8	5.2	7.6	25.8								TAT31	Father	4	0.0476987	0.338144			FCU21	3	Alone_AfterRET_rate	0
				TAT31	4	8.6	472.2	97.4	98.4								TGA13	Father	1	0.21037	0.213811			FCU21	3	Under_rejection_rate	0
				TGA13	1	10.2	10.6	16.2	23								TGA19	Father	2	0.0400552	0.936308			FCU21	3	Holding_rate	0.774752
				TGA19	2	2	3	8.2	16.6								TGA34	Father	4	0	0.0160579			FCU21	3	Transport_rate	0.200897
				TGA34	4	11.2	11.8	17.2	18								TGA6	Father	0	0.107649	0.11296			FCU26	3	Alone_BeforeRET_rate	0.0104201
				TGA6	0	1.4	1.6	1.8	10.2								TP10	Father	1	0.0511945	0.092839			FCU26	3	Alone_AfterRET_rate	0
				TP10	1	2.2	4	6.6	12.4								TP21	Father	3	0.151852	0.0858506			FCU26	3	Under_rejection_rate	0
				TP21	3	2.4	3.6	4.6	10.6								TP28	Father	4	0.0245902	0.0387425			FCU26	3	Holding_rate	0.625204
				TP28	4	3	3.8	4	6.2								TP35	Father	5	NaN	0			FCU26	3	Transport_rate	0.364376
				TP35	5	1.6	2.4	3.2	308.2								TSA10	Father	1	0.139535	0.161755			FCU34	4	Alone_BeforeRET_rate	0.0114764
				TSA10	1	10.6	12.4	22.8	28								TSA17	Father	2	0.0111349	0.732434			FCU34	4	Alone_AfterRET_rate	0.0527295
				TSA17	2	7.2	13.2	18.8	21.6								TSA25	Father	3	0.0310333	0.975209			FCU34	4	Under_rejection_rate	0.0756824
				TSA25	3	9	10.2	11.6	15.4								TSA3	Father	0	0.159021	0.518225			FCU34	4	Holding_rate	0.573511
				TSA3	0	1.6	3.6	4.4	33								TSA31	Father	4	0.0521921	0.153231			FCU34	4	Transport_rate	0.2866
				TSA31	4	5.4	5.8	7.8	8.8								TSE14	Father	2	0	0.99152			FCU4	0	Alone_BeforeRET_rate	0.0116769
				TSE14	2	2.4	3.2	3.8	5.2								TSE21	Father	3	0	0.974154			FCU4	0	Alone_AfterRET_rate	0
				TSE21	3	10.6	39	13.6	16.2								TSE28	Father	4	0.424658	0.0232115			FCU4	0	Under_rejection_rate	0
				TSE28	4	11.6	141.6	20.4	21.4								TSE35	Father	5	NaN	0			FCU4	0	Holding_rate	0.785274
				TSE35	5	21.2	27	259	603.4								TSE7	Father	1	0	0.976213			FCU4	0	Transport_rate	0.203049
				TSE7	1	3	6.2	9.6	14.8								TY13	Father	1	0.161504	0.140242			FCU8	1	Alone_BeforeRET_rate	0.0259656
				TY13	1	2.8	5	6.8	21								TY18	Father	2	0.0577428	0.117738			FCU8	1	Alone_AfterRET_rate	0
				TY18	2	6.6	7.8	10.8	22.4								TY25	Father	3	0.00694444	0.0451269			FCU8	1	Under_rejection_rate	0
				TY25	3	3.2	4.4	5.6	9.6								TY32	Father	4	0.116592	0.0672294			FCU8	1	Holding_rate	0.651412
				TY32	4	2.2	2.6	3.2	10.8								UGA2	Mother	0	0.281734	0.186275			FCU8	1	Transport_rate	0.322623
				UGA2	0	4.6	8.4	33.2	88.6								UGA23	Mother	3	0.0614525	0.0551618			FH10	1	Alone_BeforeRET_rate	0.0175663
				UGA23	3	20	26.6	30.6	34.4								UKO16	Mother	2	0.146739	0.100988			FH10	1	Alone_AfterRET_rate	0
				UKO16	2	4.4	5.6	115	116.8								UKO24	Mother	3	0.0598007	0.179434			FH10	1	Under_rejection_rate	0
				UKO24	3	6.6	14.6	56.6	61.2								UKO29	Mother	4	NaN	0			FH10	1	Holding_rate	0.831364
				UKO29	4	5.4	91.4	601.6	601.6								UKO35	Mother	5	NaN	0			FH10	1	Transport_rate	0.15107
				UKO35	5	67.8	455	393.6	607.6								UKO7	Mother	1	0.16077	0.608613			FH15	2	Alone_BeforeRET_rate	0.0461752
				UKO7	1	2	8.6	19.6	25.4								UMI10	Mother	1	0.111554	0.397152			FH15	2	Alone_AfterRET_rate	0.0308762
				UMI10	1	1.6	6	21	24.6								UMI23	Mother	3	NaN	0			FH15	2	Under_rejection_rate	0
				UMI23	3	3.8	8.4	121.6	602								UMI27	Mother	3	NaN	0			FH15	2	Holding_rate	0.836161
				UMI27	3	2.8	18.8	172	601.4								UMI31	Mother	4	NaN	0			FH15	2	Transport_rate	0.0867872
				UMI31	4	7.4	139	600.4	600.4															FH18	2	Alone_BeforeRET_rate	0.0149939
																								FH18	2	Alone_AfterRET_rate	0
																								FH18	2	Under_rejection_rate	0
																								FH18	2	Holding_rate	0.878213
																								FH18	2	Transport_rate	0.106793
																								FH21	3	Alone_BeforeRET_rate	0.0253204
																								FH21	3	Alone_AfterRET_rate	0
																								FH21	3	Under_rejection_rate	0
																								FH21	3	Holding_rate	0.797749
																								FH21	3	Transport_rate	0.17693
																								FH24	3	Alone_BeforeRET_rate	0.0391371
																								FH24	3	Alone_AfterRET_rate	0
																								FH24	3	Under_rejection_rate	0
																								FH24	3	Holding_rate	0.808937
																								FH24	3	Transport_rate	0.151926
																								FH28	4	Alone_BeforeRET_rate	0.0474412
																								FH28	4	Alone_AfterRET_rate	0.532396
																								FH28	4	Under_rejection_rate	0.0329453
																								FH28	4	Holding_rate	0.309466
																								FH28	4	Transport_rate	0.0777509
																								FH31	4	Alone_BeforeRET_rate	0.0182517
																								FH31	4	Alone_AfterRET_rate	0
																								FH31	4	Under_rejection_rate	0
																								FH31	4	Holding_rate	0.819084
																								FH31	4	Transport_rate	0.162664
																								FH35	5	Alone_BeforeRET_rate	0.03215
																								FH35	5	Alone_AfterRET_rate	0.228064
																								FH35	5	Under_rejection_rate	0
																								FH35	5	Holding_rate	0.655057
																								FH35	5	Transport_rate	0.0847287
																								FH7	1	Alone_BeforeRET_rate	0.0789718
																								FH7	1	Alone_AfterRET_rate	0
																								FH7	1	Under_rejection_rate	0
																								FH7	1	Holding_rate	0.75751
																								FH7	1	Transport_rate	0.163518
																								FJO15	2	Alone_BeforeRET_rate	0.0107212
																								FJO15	2	Alone_AfterRET_rate	0
																								FJO15	2	Under_rejection_rate	0
																								FJO15	2	Holding_rate	0.824237
																								FJO15	2	Transport_rate	0.165042
																								FJO19	2	Alone_BeforeRET_rate	0.00844704
																								FJO19	2	Alone_AfterRET_rate	0
																								FJO19	2	Under_rejection_rate	0
																								FJO19	2	Holding_rate	0.859324
																								FJO19	2	Transport_rate	0.132229
																								FJO28	4	Alone_BeforeRET_rate	0.0117379
																								FJO28	4	Alone_AfterRET_rate	0
																								FJO28	4	Under_rejection_rate	0.0358657
																								FJO28	4	Holding_rate	0.789045
																								FJO28	4	Transport_rate	0.163352
																								FJO33	4	Alone_BeforeRET_rate	0.0113858
																								FJO33	4	Alone_AfterRET_rate	0
																								FJO33	4	Under_rejection_rate	0
																								FJO33	4	Holding_rate	0.909239
																								FJO33	4	Transport_rate	0.0793754
																								FJO7	1	Alone_BeforeRET_rate	0.0191932
																								FJO7	1	Alone_AfterRET_rate	0
																								FJO7	1	Under_rejection_rate	0.0227716
																								FJO7	1	Holding_rate	0.7108
																								FJO7	1	Transport_rate	0.247235
																								FWE11	1	Alone_BeforeRET_rate	0.0232108
																								FWE11	1	Alone_AfterRET_rate	0
																								FWE11	1	Under_rejection_rate	0
																								FWE11	1	Holding_rate	0.738878
																								FWE11	1	Transport_rate	0.237911
																								FWE15	2	Alone_BeforeRET_rate	0.0113895
																								FWE15	2	Alone_AfterRET_rate	0
																								FWE15	2	Under_rejection_rate	0
																								FWE15	2	Holding_rate	0.880898
																								FWE15	2	Transport_rate	0.107712
																								FWE19	2	Alone_BeforeRET_rate	0.00809848
																								FWE19	2	Alone_AfterRET_rate	0
																								FWE19	2	Under_rejection_rate	0
																								FWE19	2	Holding_rate	0.908325
																								FWE19	2	Transport_rate	0.0835763
																								FWE27	3	Alone_BeforeRET_rate	0.00848564
																								FWE27	3	Alone_AfterRET_rate	0
																								FWE27	3	Under_rejection_rate	0
																								FWE27	3	Holding_rate	0.930483
																								FWE27	3	Transport_rate	0.0610313
																								FWE3	0	Alone_BeforeRET_rate	0.0245771
																								FWE3	0	Alone_AfterRET_rate	0
																								FWE3	0	Under_rejection_rate	0.0580913
																								FWE3	0	Holding_rate	0.760613
																								FWE3	0	Transport_rate	0.156719
																								FWE34	4	Alone_BeforeRET_rate	0.00974342
																								FWE34	4	Alone_AfterRET_rate	0.877233
																								FWE34	4	Under_rejection_rate	0
																								FWE34	4	Holding_rate	0.0990581
																								FWE34	4	Transport_rate	0.0139656
																								FWE5	0	Alone_BeforeRET_rate	0.0276759
																								FWE5	0	Alone_AfterRET_rate	0
																								FWE5	0	Under_rejection_rate	0
																								FWE5	0	Holding_rate	0.83928
																								FWE5	0	Transport_rate	0.133044
																								FWE7	1	Alone_BeforeRET_rate	0.0149788
																								FWE7	1	Alone_AfterRET_rate	0
																								FWE7	1	Under_rejection_rate	0
																								FWE7	1	Holding_rate	0.733963
																								FWE7	1	Transport_rate	0.251058
																								HB16	2	Alone_BeforeRET_rate	0.06644
																								HB16	2	Alone_AfterRET_rate	0
																								HB16	2	Under_rejection_rate	0
																								HB16	2	Holding_rate	0.910383
																								HB16	2	Transport_rate	0.0231768
																								HB23	3	Alone_BeforeRET_rate	0.0578462
																								HB23	3	Alone_AfterRET_rate	0
																								HB23	3	Under_rejection_rate	0
																								HB23	3	Holding_rate	0.931077
																								HB23	3	Transport_rate	0.0110769
																								HB30	4	Alone_BeforeRET_rate	0.0378954
																								HB30	4	Alone_AfterRET_rate	0
																								HB30	4	Under_rejection_rate	0
																								HB30	4	Holding_rate	0.945506
																								HB30	4	Transport_rate	0.0165988
																								HB9	1	Alone_BeforeRET_rate	0.0710366
																								HB9	1	Alone_AfterRET_rate	0
																								HB9	1	Under_rejection_rate	0
																								HB9	1	Holding_rate	0.856707
																								HB9	1	Transport_rate	0.0722561
																								HCH16	2	Alone_BeforeRET_rate	0.0303814
																								HCH16	2	Alone_AfterRET_rate	0
																								HCH16	2	Under_rejection_rate	0
																								HCH16	2	Holding_rate	0.943762
																								HCH16	2	Transport_rate	0.0258565
																								HCH23	3	Alone_BeforeRET_rate	0.0254049
																								HCH23	3	Alone_AfterRET_rate	0
																								HCH23	3	Under_rejection_rate	0
																								HCH23	3	Holding_rate	0.801207
																								HCH23	3	Transport_rate	0.173388
																								HCH3	0	Alone_BeforeRET_rate	0.0309904

## Sheet: Fig.2
Fig.2a	Relation	Group	TouchRETLat		Fig.2b	Relation	Group	TouchInfant		Fig.2c	Relation	Group	CarryingRate		Fig.2d	ID	PND	GetOff_Time	Rejection_Time	Rej_Latency	index	logindex		Fig.2e	Carrier	Week	AvoidBehav		Fig.2f	ID.video	Carrier	State	CallRate		Fig.2i	ID.video	combine	State_pre	State_post	ratio		Fig.2j	ID.video	Carrier	Week	State	I_Call_freq_Rate		Fig.2l
	familiar	I_Cont	0			familiar	C_Cont	17			familiar	C_Cont	0.96463			OEU32	32	586.2	169	417.2	1	0			Beads1	1	0			BGA12	Beads2	Alone_BeforeRET	39.6739			BGA12	Alone_BeforeRET - Contact	Alone_BeforeRET	Contact	0			BGA12	Beads2	1	Alone_BeforeRET	39.6739
	familiar	I_Cont	1			familiar	C_Cont	38			familiar	C_Cont	0.936037			TAT31	31	337.6	178.2	159.4	2	0.30103			Beads1	2	0			BGA12	Beads2	Holding	0.106458			BKO10	Alone_BeforeRET - Contact	Alone_BeforeRET	Contact	0.166667			BGA12	Beads2	1	Holding	0.106458
	familiar	I_Cont	1			familiar	C_Cont	39			familiar	C_Cont	0.9375			KSU31	31	547.6	407.4	140.2	3	0.477121			Beads1	3	0			BGA12	Beads2	Transport	0			BKO10	Contact - Carrying	Contact	Carrying	0			BGA12	Beads2	1	Transport	0
	familiar	I_Cont	1			familiar	C_Cont	20			familiar	C_Cont	0.481541			TSA10	10	551.8	456.4	95.4	4	0.60206			Beads1	4	0			BKO10	Beads2	Alone_BeforeRET	93.4426			BKO23	Alone_BeforeRET - Contact	Alone_BeforeRET	Contact	0			BKO10	Beads2	1	Alone_BeforeRET	93.4426
	familiar	I_Cont	0			familiar	C_Cont	71			familiar	C_Cont	0.66568			KSU36	36	304.4	235.6	68.8	5	0.69897			Beads1	1	0			BKO10	Beads2	Holding	0.342075			BKO27	Alone_BeforeRET - Contact	Alone_BeforeRET	Contact	0			BKO10	Beads2	1	Holding	0.342075
	familiar	I_Cont	1			familiar	C_Cont	14			familiar	C_Cont	0.972447			CH4	4	477	409.6	67.4	6	0.778151			Beads1	2	0			BKO10	Beads2	Transport	0			BKO3	Alone_BeforeRET - Contact	Alone_BeforeRET	Contact	0.583028			BKO10	Beads2	1	Transport	0
	unfamiliar	Unfamiliar	204			familiar	C_Cont	27			familiar	C_Cont	0.809524			UKO16	16	636.4	575.8	60.6	7	0.845098			Beads1	3	0			BKO23	Beads2	Alone_BeforeRET	111.111			BKO3	Contact - Alone_BeforeRET	Contact	Alone_BeforeRET	1.45			BKO23	Beads2	3	Alone_BeforeRET	111.111
	unfamiliar	Unfamiliar	2			unfamiliar	Unfamiliar	18			familiar	I_Cont	0			LS29	29	125.6	74	51.6	8	0.90309			Beads1	4	4			BKO23	Beads2	Holding	0.130435			BKO3	Contact - Carrying	Contact	Carrying	0			BKO23	Beads2	3	Holding	0.130435
	unfamiliar	Unfamiliar	0			unfamiliar	Unfamiliar	276			familiar	I_Cont	0.97561			TP21	21	91.6	46.4	45.2	9	0.954242			Beads1	5	6			BKO23	Beads2	Transport	0.78329			BMI16	Carrying - Under_rejection	Carrying	Under_rejection	0			BKO23	Beads2	3	Transport	0.78329
	unfamiliar	Unfamiliar	66			unfamiliar	Unfamiliar	600			familiar	I_Cont	0.96463			CWE34	34	326.6	285.8	40.8	10	1			Beads2	1	0			BKO27	Beads2	Alone_BeforeRET	17.1429			BMI8	Alone_BeforeRET - Contact	Alone_BeforeRET	Contact	0			BKO27	Beads2	3	Alone_BeforeRET	17.1429
	unfamiliar	Unfamiliar	583			unfamiliar	Unfamiliar	534			familiar	I_Cont	0.993377			CJO19	19	611.6	577.2	34.4	11	1.04139			Beads2	1	0			BKO27	Beads2	Holding	1.69014			BNI2	Alone_BeforeRET - Contact	Alone_BeforeRET	Contact	0.233918			BKO27	Beads2	3	Holding	1.69014
	unfamiliar	Unfamiliar	579			unfamiliar	Unfamiliar	17			familiar	I_Cont	0.635179			TGA13	13	499.8	475.2	24.6	12	1.07918			Beads2	3	0			BKO27	Beads2	Transport	1.97585			BNI2	Contact - Carrying	Contact	Carrying	0.285			BKO27	Beads2	3	Transport	1.97585
	unfamiliar	Unfamiliar	163			unfamiliar	Unfamiliar	21			familiar	I_Cont	0.294599			KSH33	33	548.4	529.6	18.8	13	1.11394			Beads2	3	0			BKO3	Beads2	Alone_BeforeRET	67.8161			BP13	Alone_BeforeRET - Contact	Alone_BeforeRET	Contact	0			BKO3	Beads2	0	Alone_BeforeRET	67.8161
						unfamiliar	Unfamiliar	11			familiar	I_Cont	0.955414			TGA6	6	54.4	36.2	18.2	14	1.14613			Beads2	0	1			BKO3	Beads2	Holding	0.219941			BP18	Alone_BeforeRET - Contact	Alone_BeforeRET	Contact	0			BKO3	Beads2	0	Holding	0.219941
											unfamiliar	Unfamiliar	0.0364963			MAT07	7	353.4	339	14.4	15	1.17609			Beads2	2	0			BKO3	Beads2	Transport	1.93548			BS10	Alone_BeforeRET - Contact	Alone_BeforeRET	Contact	0.206612			BKO3	Beads2	0	Transport	1.93548
											unfamiliar	Unfamiliar	0.0341686			CH8	8	452.6	438.4	14.2	16	1.20412			Beads2	3	0			BMI16	Beads2	Alone_BeforeRET	0			BS10	Contact - Carrying	Contact	Carrying	0			BMI16	Beads2	2	Alone_BeforeRET	0
											unfamiliar	Unfamiliar	0			RSH7	7	420.4	406.2	14.2	17	1.23045			Beads2	4	0			BMI16	Beads2	Under_rejection	0			BS15	Alone_BeforeRET - Contact	Alone_BeforeRET	Contact	0			BMI16	Beads2	2	Under_rejection	0
											unfamiliar	Unfamiliar	0			OEU5	5	588.8	574.8	14	18	1.25527			Beads2	5	0			BMI16	Beads2	Holding	1.66297			BS23	Alone_BeforeRET - Carrying	Alone_BeforeRET	Carrying	0			BMI16	Beads2	2	Holding	1.66297
											unfamiliar	Unfamiliar	0			UKO7	7	619	608	11	19	1.27875			Beads2	1	1			BMI16	Beads2	Transport	0			CCU22	Alone_BeforeRET - Contact	Alone_BeforeRET	Contact	0			BMI16	Beads2	2	Transport	0
											unfamiliar	Unfamiliar	0			OEU23	23	220.2	209.2	11	20	1.30103			Beads2	0	0			BMI24	Beads2	Alone_BeforeRET	0			CCU22	Under_rejection - Carrying	Under_rejection	Carrying	40.18			BMI24	Beads2	3	Alone_BeforeRET	0
											unfamiliar	Unfamiliar	0.0387597			CH11	11	78.8	69.2	9.6	21	1.32222			Beads2	3	0			BMI24	Beads2	Holding	1.39175			CCU22	Under_rejection - Contact	Under_rejection	Contact	0.804924			BMI24	Beads2	3	Holding	1.39175
																UKO24	24	349.6	340.6	9	22	1.34242			Chuck	3	0			BMI24	Beads2	Transport	3.7872			CCU3	Alone_BeforeRET - Contact	Alone_BeforeRET	Contact	0.0301932			BMI24	Beads2	3	Transport	3.7872
																TY32	32	59.4	50.6	8.8	23	1.36173			Chuck	4	0			BMI8	Beads2	Alone_BeforeRET	5.76923			CCU3	Contact - Carrying	Contact	Carrying	0			BMI29	Beads2	4	Alone_BeforeRET	41.6667
																TAT24	24	546.6	538	8.6	24	1.38021			Chuck	0	0			BMI8	Beads2	Holding	1.00709			CCU5	Alone_BeforeRET - Contact	Alone_BeforeRET	Contact	2.5			BMI29	Beads2	4	Holding	0.65703
																UKO7	7	272.8	264.4	8.4	25	1.39794			Chuck	4	1			BMI8	Beads2	Transport	0			CCU5	Contact - Carrying	Contact	Carrying	0.42			BMI29	Beads2	4	Transport	0
																MAT14	14	283.8	275.8	8	26	1.41497			Chuck	0	0			BNI2	Beads2	Alone_BeforeRET	70.9302			CCU9	Alone_BeforeRET - Contact	Alone_BeforeRET	Contact	0			BMI35	Beads2	5	Alone_BeforeRET	105
																KSH26	26	214.2	207.2	7	27	1.43136			Chuck	1	0			BNI2	Beads2	Holding	0.0994036			CH11	Alone_AfterRET - Contact	Alone_AfterRET	Contact	0.928967			BMI35	Beads2	5	Holding	1.17122
																CH4	4	416.6	409.6	7	28	1.44716			Chuck	1	0			BNI2	Beads2	Transport	10.3448			CH11	Carrying - Under_rejection	Carrying	Under_rejection	3.0875			BMI35	Beads2	5	Transport	0.242915
																RP30	30	125.2	118.2	7	29	1.4624			Chuck	2	4			BNI23	Beads2	Alone_BeforeRET	51.8064			CH11	Contact - Alone_AfterRET	Contact	Alone_AfterRET	0.75			BMI8	Beads2	1	Alone_BeforeRET	5.76923
																CWE34	34	377	370.2	6.8	30	1.47712			Chuck	2	6			BP13	Beads1	Alone_BeforeRET	42.0382			CH11	Contact - Carrying	Contact	Carrying	0.797619			BMI8	Beads2	1	Holding	1.00709
																TY1	1	398.6	391.8	6.8	31	1.49136			Chuck	3	10			BP13	Beads1	Holding	0			CH11	Under_rejection - Alone_AfterRET	Under_rejection	Alone_AfterRET	0.874177			BMI8	Beads2	1	Transport	0
																RSU11	11	233.6	226.8	6.8	32	1.50515			Chuck	3	6			BP13	Beads1	Transport	0			CH11	Under_rejection - Contact	Under_rejection	Contact	0.983796			BNI2	Beads2	0	Alone_BeforeRET	70.9302
																TY1	1	247.6	241	6.6	33	1.51851			Chuck	4	3			BP18	Beads1	Alone_BeforeRET	33.9367			CH21	Alone_AfterRET - Contact	Alone_AfterRET	Contact	0.758			BNI2	Beads2	0	Holding	0.0994036
																TGA13	13	343.6	337.2	6.4	34	1.53148			Chuck	4	3			BP18	Beads1	Holding	0			CH21	Contact - Alone_AfterRET	Contact	Alone_AfterRET	0.838798			BNI2	Beads2	0	Transport	10.3448
																OEU36	36	172.8	167	5.8	35	1.54407			Chuck	5	7			BP18	Beads1	Transport	0			CH21	Under_rejection - Alone_AfterRET	Under_rejection	Alone_AfterRET	0.55			BNI23	Beads2	3	Alone_BeforeRET	51.8064
																UKO7	7	518.6	513.2	5.4	36	1.5563			Chuck	1	10			BP25	Beads1	Alone_BeforeRET	0			CH21	Under_rejection - Contact	Under_rejection	Contact	0.667614			BP13	Beads1	1	Alone_BeforeRET	42.0382
																FH28	28	396	390.6	5.4	37	1.5682			Chuck	2	0			BP25	Beads1	Holding	0			CH8	Alone_AfterRET - Contact	Alone_AfterRET	Contact	1.3703			BP13	Beads1	1	Holding	0
																TAT31	31	698	692.6	5.4	38	1.57978			Chuck	2	1			BP25	Beads1	Transport	0			CH8	Alone_BeforeRET - Contact	Alone_BeforeRET	Contact	1.38194			BP13	Beads1	1	Transport	0
																UKO24	24	111	105.8	5.2	39	1.59106			Chuck	4	0			BS10	Beads1	Alone_BeforeRET	44.1887			CH8	Carrying - Contact	Carrying	Contact	0.654545			BP18	Beads1	2	Alone_BeforeRET	33.9367
																UKO16	16	165.2	160	5.2	40	1.60206			Chuck	4	4			BS10	Beads1	Holding	0			CH8	Carrying - Under_rejection	Carrying	Under_rejection	1.26667			BP18	Beads1	2	Holding	0
																TP10	10	452.2	447	5.2	41	1.61278			Chuck	3	0			BS10	Beads1	Transport	0			CH8	Contact - Alone_AfterRET	Contact	Alone_AfterRET	0.955556			BP18	Beads1	2	Transport	0
																TP10	10	57.6	52.8	4.8	42	1.62325			Chuck	4	5			BS15	Beads1	Alone_BeforeRET	52.1053			CH8	Contact - Alone_BeforeRET	Contact	Alone_BeforeRET	0			BP25	Beads1	3	Alone_BeforeRET	0
																UKO24	24	617.4	613.2	4.2	43	1.63347			Chuck	4	1			BS15	Beads1	Holding	0			CH8	Contact - Carrying	Contact	Carrying	0.280218			BP25	Beads1	3	Holding	0
																TGA13	13	577.2	573.4	3.8	44	1.64345			Chuck	0	0			BS15	Beads1	Transport	0			CH8	Under_rejection - Alone_AfterRET	Under_rejection	Alone_AfterRET	0.526316			BP25	Beads1	3	Transport	0
																KSH26	26	283.8	280.4	3.4	45	1.65321			Chuck	1	0			BS23	Beads1	Alone_BeforeRET	61.7647			CH8	Under_rejection - Carrying	Under_rejection	Carrying	1.34804			BP32	Beads1	4	Alone_BeforeRET	10.3448
																TGA13	13	59.4	56	3.4	46	1.66276			Fastner	2	0			BS23	Beads1	Holding	0			CJO15	Alone_BeforeRET - Contact	Alone_BeforeRET	Contact	0			BP32	Beads1	4	Holding	0
																KSH26	26	558	554.6	3.4	47	1.6721			Fastner	3	0			BS23	Beads1	Transport	0			CJO15	Carrying - Under_rejection	Carrying	Under_rejection	0.88537			BP32	Beads1	4	Transport	0
																CCU22	22	618.6	615.2	3.4	48	1.68124			Fastner	3	0			CCU22	Chuck	Alone_BeforeRET	28.3019			CJO15	Under_rejection - Carrying	Under_rejection	Carrying	0.993665			BS10	Beads1	1	Alone_BeforeRET	44.1887
																TSA10	10	459.6	456.4	3.2	49	1.6902			Fastner	4	0			CCU22	Chuck	Alone_AfterRET	62.5			CJO19	Alone_BeforeRET - Contact	Alone_BeforeRET	Contact	0			BS10	Beads1	1	Holding	0
																CCU33	33	293	289.8	3.2	50	1.69897			Fastner	0	0			CCU22	Chuck	Under_rejection	126.872			CJO19	Carrying - Alone_AfterRET	Carrying	Alone_AfterRET	1			BS10	Beads1	1	Transport	0
																OEU24	24	371.4	368.4	3	51	1.70757			Fastner	1	0			CCU22	Chuck	Holding	13.4514			CJO19	Carrying - Under_rejection	Carrying	Under_rejection	0.883981			BS15	Beads1	2	Alone_BeforeRET	52.1053
																MY29	29	138.6	135.6	3	52	1.716			Fastner	1	0			CCU22	Chuck	Transport	0			CJO19	Under_rejection - Carrying	Under_rejection	Carrying	0.966655			BS15	Beads1	2	Holding	0
																TGA13	13	163.8	160.8	3	53	1.72428			Fastner	2	3			CCU3	Chuck	Alone_BeforeRET	33.8028			CWE27	Alone_BeforeRET - Contact	Alone_BeforeRET	Contact	0			BS15	Beads1	2	Transport	0
																TSA31	31	133	130	3	54	1.73239			Fastner	2	0			CCU3	Chuck	Holding	2.59881			CWE4	Alone_BeforeRET - Contact	Alone_BeforeRET	Contact	0.4			BS23	Beads1	3	Alone_BeforeRET	61.7647
																TSA3	3	287.6	284.6	3	55	1.74036			Fastner	3	0			CCU3	Chuck	Transport	1.5411			CWE4	Contact - Carrying	Contact	Carrying	0			BS23	Beads1	3	Holding	0
																CH11	11	569.6	566.8	2.8	56	1.74819			Fastner	3	0			CCU5	Chuck	Alone_BeforeRET	41.6667			CWE8	Alone_BeforeRET - Contact	Alone_BeforeRET	Contact	0.107692			BS23	Beads1	3	Transport	0
																CWE34	34	288.6	285.8	2.8	57	1.75587			Fastner	4	1			CCU5	Chuck	Holding	3.59779			CWE8	Contact - Carrying	Contact	Carrying	0			BS30	Beads1	4	Alone_BeforeRET	72.8571
																HEU32	32	316	313.2	2.8	58	1.76343			Fastner	4	0			CCU5	Chuck	Transport	1.38604			FCU16	Alone_BeforeRET - Contact	Alone_BeforeRET	Contact	0			BS30	Beads1	4	Alone_AfterRET	6.69399
																KSH33	33	188.4	185.6	2.8	59	1.77085			Fastner	5	5			CCU9	Chuck	Alone_BeforeRET	13.0435			FCU21	Alone_BeforeRET - Contact	Alone_BeforeRET	Contact	0			BS30	Beads1	4	Holding	0
																MAT14	14	501.8	499	2.8	60	1.77815			Fastner	1	0			CCU9	Chuck	Under_rejection	0			FCU26	Alone_BeforeRET - Contact	Alone_BeforeRET	Contact	0			BS30	Beads1	4	Transport	0
																TSA3	3	201.4	198.6	2.8	61	1.78533			Fastner	2	0			CCU9	Chuck	Holding	0.220913			FCU4	Alone_BeforeRET - Contact	Alone_BeforeRET	Contact	0			BS36	Beads1	5	Alone_BeforeRET	14.0449
																OEU36	36	397.4	394.6	2.8	62	1.79239			Fastner	2	0			CCU9	Chuck	Transport	1.84049			FCU8	Alone_BeforeRET - Contact	Alone_BeforeRET	Contact	0			BS36	Beads1	5	Alone_AfterRET	1.13636
																TY1	1	438.6	436	2.6	63	1.79934			Fastner	4	0			CH11	Chuck	Alone_BeforeRET	2.77778			FH10	Alone_BeforeRET - Contact	Alone_BeforeRET	Contact	0.636364			BS36	Beads1	5	Holding	0
																FH28	28	518.4	515.8	2.6	64	1.80618			Fastner	4	0			CH11	Chuck	Alone_AfterRET	34.3645			FH10	Contact - Carrying	Contact	Carrying	0			BS36	Beads1	5	Transport	0
																CH21	21	595.8	593.2	2.6	65	1.81291			Fastner	1	0			CH11	Chuck	Under_rejection	65.0704			FH15	Alone_BeforeRET - Contact	Alone_BeforeRET	Contact	1.18849			CCU22	Chuck	3	Alone_BeforeRET	28.3019
																LP31	31	416.6	414.2	2.4	66	1.81954			Fastner	1	0			CH11	Chuck	Holding	2.13713			FH15	Contact - Alone_BeforeRET	Contact	Alone_BeforeRET	0.48			CCU22	Chuck	3	Alone_AfterRET	62.5
																TSA10	10	191.8	189.4	2.4	67	1.82607			Fastner	2	0			CH11	Chuck	Transport	0.504202			FH18	Alone_BeforeRET - Contact	Alone_BeforeRET	Contact	0			CCU22	Chuck	3	Under_rejection	126.872
																UGA23	23	65.2	62.8	2.4	68	1.83251			Fastner	2	0			CH16	Chuck	Alone_BeforeRET	7.07006			FJO15	Alone_BeforeRET - Contact	Alone_BeforeRET	Contact	0			CCU22	Chuck	3	Holding	13.4514
																CH4	4	614.6	612.2	2.4	69	1.83885			Fastner	3	0			CH19	Chuck	Alone_BeforeRET	13.758			FJO19	Alone_BeforeRET - Contact	Alone_BeforeRET	Contact	0			CCU22	Chuck	3	Transport	0
																UKO16	16	578	575.8	2.2	70	1.8451			Fastner	0	0			CH21	Chuck	Alone_BeforeRET	0			FJO7	Alone_BeforeRET - Contact	Alone_BeforeRET	Contact	0			CCU28	Chuck	4	Alone_BeforeRET	33.3333
																CH8	8	219.8	217.6	2.2	71	1.85126			Fastner	4	15			CH21	Chuck	Alone_AfterRET	17.2386			FWE11	Alone_BeforeRET - Contact	Alone_BeforeRET	Contact	0			CCU28	Chuck	4	Holding	0
																LS35	35	363.4	361.2	2.2	72	1.85733			Fastner	0	2			CH21	Chuck	Under_rejection	29.5455			FWE15	Alone_BeforeRET - Contact	Alone_BeforeRET	Contact	0			CCU28	Chuck	4	Transport	0
																TY13	13	176.6	174.4	2.2	73	1.86332			Fastner	1	0			CH21	Chuck	Holding	3.7037			FWE19	Alone_BeforeRET - Contact	Alone_BeforeRET	Contact	0			CCU3	Chuck	0	Alone_BeforeRET	33.8028
																RS32	32	529.8	527.6	2.2	74	1.86923			Hime	2	0			CH21	Chuck	Transport	4.61538			FWE27	Alone_BeforeRET - Contact	Alone_BeforeRET	Contact	0			CCU3	Chuck	0	Holding	2.59881
																MSE17	17	164.8	162.8	2	75	1.87506			Hime	3	0			CH24	Chuck	Alone_BeforeRET	40.8377			FWE3	Alone_BeforeRET - Contact	Alone_BeforeRET	Contact	0.187198			CCU3	Chuck	0	Transport	1.5411
																TSE28	28	42.8	40.8	2	76	1.88081			Hime	4	0			CH8	Chuck	Alone_BeforeRET	14.7708			FWE3	Contact - Carrying	Contact	Carrying	0			CCU33	Chuck	4	Alone_BeforeRET	0
																TY1	1	508.8	507	1.8	77	1.88649			Hime	1	0			CH8	Chuck	Alone_AfterRET	38.2886			FWE5	Alone_BeforeRET - Contact	Alone_BeforeRET	Contact	0.634481			CCU33	Chuck	4	Alone_AfterRET	40.2262
																TSA17	17	508.2	506.4	1.8	78	1.89209			Hime	2	0			CH8	Chuck	Under_rejection	52.1739			FWE5	Contact - Alone_BeforeRET	Contact	Alone_BeforeRET	1.87738			CCU33	Chuck	4	Under_rejection	142.373
																TGA13	13	258.8	257	1.8	79	1.89763			Hime	3	0			CH8	Chuck	Holding	19.3081			FWE7	Alone_BeforeRET - Contact	Alone_BeforeRET	Contact	0.169643			CCU33	Chuck	4	Holding	9.54907
																TP21	21	48.2	46.4	1.8	80	1.90309			Hime	0	0			CH8	Chuck	Transport	4.25101			FWE7	Contact - Carrying	Contact	Carrying	0			CCU33	Chuck	4	Transport	0
																TY1	1	458.4	456.6	1.8	81	1.90848			Hime	4	0			CJO15	Chuck	Alone_BeforeRET	31.0345			HB16	Alone_BeforeRET - Contact	Alone_BeforeRET	Contact	0			CCU5	Chuck	0	Alone_BeforeRET	41.6667
																TSA10	10	624.4	622.6	1.8	82	1.91381			Hime	1	0			CJO15	Chuck	Under_rejection	76.6187			HB23	Alone_BeforeRET - Contact	Alone_BeforeRET	Contact	0			CCU5	Chuck	0	Holding	3.59779
																KSH26	26	619.4	617.8	1.6	83	1.91908			Hime	1	0			CJO15	Chuck	Holding	10.0239			HCH16	Alone_BeforeRET - Contact	Alone_BeforeRET	Contact	0.0230303			CCU5	Chuck	0	Transport	1.38604
																RSU19	19	307.8	306.2	1.6	84	1.92428			Hime	2	0			CJO15	Chuck	Transport	0			HCH23	Alone_BeforeRET - Contact	Alone_BeforeRET	Contact	0			CCU9	Chuck	1	Alone_BeforeRET	13.0435
																TY13	13	589.6	588	1.6	85	1.92942			Hime	3	0			CJO19	Chuck	Alone_BeforeRET	31.0345			HCH3	Alone_BeforeRET - Contact	Alone_BeforeRET	Contact	0.267857			CCU9	Chuck	1	Under_rejection	0
																KSH26	26	141.6	140	1.6	86	1.9345			Hime	0	0			CJO19	Chuck	Alone_AfterRET	92.8571			HCH3	Contact - Carrying	Contact	Carrying	0			CCU9	Chuck	1	Holding	0.220913
																TP10	10	163.4	162	1.4	87	1.93952			Hime	1	0			CJO19	Chuck	Under_rejection	101.377			HCH9	Alone_BeforeRET - Contact	Alone_BeforeRET	Contact	0.219512			CCU9	Chuck	1	Transport	1.84049
																TSA3	3	152.6	151.2	1.4	88	1.94448			Hime	1	0			CJO19	Chuck	Holding	27.5612			HDI11	Alone_BeforeRET - Contact	Alone_BeforeRET	Contact	1.35135			CH11	Chuck	1	Alone_BeforeRET	2.77778
																TY1	1	381	379.6	1.4	89	1.94939			Hime	1	0			CJO19	Chuck	Transport	34.3109			HDI11	Contact - Carrying	Contact	Carrying	1			CH11	Chuck	1	Alone_AfterRET	34.3645
																TP5	5	295	293.6	1.4	90	1.95424			Hime	2	0			CWE27	Chuck	Alone_BeforeRET	20.7921			HDI15	Alone_BeforeRET - Contact	Alone_BeforeRET	Contact	0			CH11	Chuck	1	Under_rejection	65.0704
																CH4	4	679.8	678.4	1.4	91	1.95904			Hime	2	0			CWE27	Chuck	Holding	0			HDI27	Alone_BeforeRET - Contact	Alone_BeforeRET	Contact	0			CH11	Chuck	1	Holding	2.13713
																LP31	31	605	603.8	1.2	92	1.96379			Hime	2	0			CWE27	Chuck	Transport	0			HDI3	Alone_BeforeRET - Contact	Alone_BeforeRET	Contact	0.117739			CH11	Chuck	1	Transport	0.504202
																KSU36	36	236.8	235.6	1.2	93	1.96848			Hime	3	0			CWE4	Chuck	Alone_BeforeRET	62.069			HDI3	Contact - Carrying	Contact	Carrying	0			CH16	Chuck	2	Alone_BeforeRET	7.07006
																KSH33	33	122	120.8	1.2	94	1.97313			Hime	3	0			CWE4	Chuck	Under_rejection	0			HDI7	Alone_BeforeRET - Contact	Alone_BeforeRET	Contact	0.0450451			CH19	Chuck	2	Alone_BeforeRET	13.758
																RSU26	26	42.4	41.2	1.2	95	1.97772			Hime	4	0			CWE4	Chuck	Holding	0.12275			HDI7	Contact - Carrying	Contact	Carrying	0			CH21	Chuck	3	Alone_BeforeRET	0
																TP28	28	34.8	33.6	1.2	96	1.98227			Hime	0	0			CWE4	Chuck	Transport	0			HEU11	Alone_BeforeRET - Contact	Alone_BeforeRET	Contact	0.52381			CH21	Chuck	3	Alone_AfterRET	17.2386
																OEU24	24	488.8	487.6	1.2	97	1.98677			Hime	4	10			CWE8	Chuck	Alone_BeforeRET	52.6316			HEU11	Contact - Carrying	Contact	Carrying	0			CH21	Chuck	3	Under_rejection	29.5455
																CH11	11	598.2	597.2	1	98	1.99123			Hime	5	16			CWE8	Chuck	Holding	0			HEU13	Alone_BeforeRET - Contact	Alone_BeforeRET	Contact	0			CH21	Chuck	3	Holding	3.7037
																CH4	4	746.8	745.8	1	99	1.99564			Hime	0	0			CWE8	Chuck	Transport	0			HEU15	Alone_BeforeRET - Contact	Alone_BeforeRET	Contact	0.138889			CH21	Chuck	3	Transport	4.61538
																TY1	1	305	304.2	0.8	100	2			Hime	1	0			FCU16	Fastner	Alone_BeforeRET	11.5385			HEU15	Contact - Carrying	Contact	Carrying	0			CH24	Chuck	3	Alone_BeforeRET	40.8377
																TGA19	19	212.4	211.6	0.8	101	2.00432			Hime	1	0			FCU16	Fastner	Holding	0.261097			HEU17	Alone_BeforeRET - Contact	Alone_BeforeRET	Contact	0			CH28	Chuck	4	Alone_BeforeRET	0
																TY18	18	123.8	123	0.8	102	2.0086			Hime	1	0			FCU16	Fastner	Transport	0			HEU17	Under_rejection - Carrying	Under_rejection	Carrying	2.28667			CH32	Chuck	4	Alone_BeforeRET	46.7944
																RSU19	19	96.6	95.8	0.8	103	2.01284			Hime	2	0			FCU21	Fastner	Alone_BeforeRET	3.94737			HEU19	Alone_BeforeRET - Contact	Alone_BeforeRET	Contact	0.0822368			CH35	Chuck	5	Alone_BeforeRET	66.9261
																RSH36	36	628	627.2	0.8	104	2.01703			Hime	3	1			FCU21	Fastner	Holding	0.248139			HEU19	Contact - Carrying	Contact	Carrying	0			CH8	Chuck	1	Alone_BeforeRET	14.7708
																TY1	1	548.4	547.8	0.6	105	2.02119			Hime	4	6			FCU21	Fastner	Transport	0			HEU23	Alone_BeforeRET - Contact	Alone_BeforeRET	Contact	0			CH8	Chuck	1	Alone_AfterRET	38.2886
																TP21	21	629.4	628.8	0.6	106	2.02531			Hime	0	0			FCU26	Fastner	Alone_BeforeRET	56.25			HEU24	Alone_BeforeRET - Contact	Alone_BeforeRET	Contact	0			CH8	Chuck	1	Under_rejection	52.1739
																UKO7	7	402	401.4	0.6	107	2.02938			Hime	1	0			FCU26	Fastner	Holding	0			HEU3	Alone_BeforeRET - Contact	Alone_BeforeRET	Contact	0.297297			CH8	Chuck	1	Holding	19.3081
																CH11	11	634.4	633.8	0.6	108	2.03342			Hime	3	0			FCU26	Fastner	Transport	0.268097			HEU3	Contact - Carrying	Contact	Carrying	0			CH8	Chuck	1	Transport	4.25101
																TY13	13	406.6	406	0.6	109	2.03743			Hime	0	0			FCU4	Fastner	Alone_BeforeRET	33.3333			HEU5	Alone_BeforeRET - Contact	Alone_BeforeRET	Contact	0.357143			CJO15	Chuck	2	Alone_BeforeRET	31.0345
																HEU29	29	450.8	450.2	0.6	110	2.04139			Hime	1	0			FCU4	Fastner	Holding	0			HEU5	Contact - Carrying	Contact	Carrying	0			CJO15	Chuck	2	Under_rejection	76.6187
																RSH24	24	68.2	67.6	0.6	111	2.04532			Hime	2	0			FCU4	Fastner	Transport	1.4377			HEU7	Alone_BeforeRET - Contact	Alone_BeforeRET	Contact	0.497076			CJO15	Chuck	2	Holding	10.0239
																TP10	10	514.8	514.2	0.6	112	2.04922			Hime	2	3			FCU8	Fastner	Alone_BeforeRET	30			HEU7	Contact - Carrying	Contact	Carrying	0			CJO15	Chuck	2	Transport	0
																KSU31	31	407.8	407.4	0.4	113	2.05308			Hime	3	0			FCU8	Fastner	Holding	0.149477			HEU9	Alone_BeforeRET - Contact	Alone_BeforeRET	Contact	0.404858			CJO19	Chuck	2	Alone_BeforeRET	31.0345
																TAT24	24	458.8	458.4	0.4	114	2.0569			Kabu	1	0			FCU8	Fastner	Transport	0.301811			HEU9	Contact - Carrying	Contact	Carrying	0			CJO19	Chuck	2	Alone_AfterRET	92.8571
																TSA10	10	305.6	305.2	0.4	115	2.0607			Kabu	2	0			FH10	Fastner	Alone_BeforeRET	54.5455			HGE13	Alone_BeforeRET - Contact	Alone_BeforeRET	Contact	1.04615			CJO19	Chuck	2	Under_rejection	101.377
																RSH14	14	146.6	146.2	0.4	116	2.06446			Kabu	3	2			FH10	Fastner	Holding	0.230503			HGE13	Contact - Carrying	Contact	Carrying	0			CJO19	Chuck	2	Holding	27.5612
																UMI10	10	142.8	142.4	0.4	117	2.06819			Kabu	4	2			FH10	Fastner	Transport	0			HGE19	Alone_BeforeRET - Contact	Alone_BeforeRET	Contact	0.0543478			CJO19	Chuck	2	Transport	34.3109
																UMI10	10	147.4	147	0.4	118	2.07188			Kabu	2	0			FH15	Fastner	Alone_BeforeRET	30.7229			HGE19	Contact - Carrying	Contact	Carrying	0			CJO28	Chuck	4	Alone_BeforeRET	28.125
																TP5	5	186	185.6	0.4	119	2.07555			Kabu	3	0			FH15	Fastner	Alone_AfterRET	0			HGE26	Alone_AfterRET - Contact	Alone_AfterRET	Contact	0			CJO28	Chuck	4	Holding	0.834492
																UGA2	2	234	233.6	0.4	120	2.07918			Kabu	4	2			FH15	Fastner	Holding	0.199601			HGE26	Alone_BeforeRET - Contact	Alone_BeforeRET	Contact	0			CJO28	Chuck	4	Transport	0
																OEU32	32	169.4	169	0.4	121	2.08279			Kabu	5	16			FH15	Fastner	Transport	0			HGE5	Alone_BeforeRET - Contact	Alone_BeforeRET	Contact	0.0340909			CJO33	Chuck	4	Alone_BeforeRET	54.9296
																RSH24	24	126	125.6	0.4	122	2.08636			Kabu	1	0			FH18	Fastner	Alone_BeforeRET	12.2449			HGE5	Contact - Carrying	Contact	Carrying	0			CJO33	Chuck	4	Alone_AfterRET	66.167
																TSA3	3	126.2	125.8	0.4	123	2.08991			Kachan	1	0			FH18	Fastner	Holding	0.627178			HHE13	Alone_BeforeRET - Contact	Alone_BeforeRET	Contact	0			CJO33	Chuck	4	Under_rejection	94.9153
																TSA3	3	196.8	196.4	0.4	124	2.09342			Kachan	2	0			FH18	Fastner	Transport	0.859599			HHE22	Alone_BeforeRET - Contact	Alone_BeforeRET	Contact	0			CJO33	Chuck	4	Holding	16.5042
																TY25	25	56.4	56	0.4	125	2.09691			Kachan	3	0			FH21	Fastner	Alone_BeforeRET	0			HHE5	Alone_BeforeRET - Contact	Alone_BeforeRET	Contact	0.259259			CJO33	Chuck	4	Transport	0
																TY1	1	589.6	589.2	0.4	126	2.10037			Kachan	0	0			FH21	Fastner	Holding	0.117555			HHE5	Contact - Carrying	Contact	Carrying	0			CWE27	Chuck	3	Alone_BeforeRET	20.7921
																FCU34	34	491.2	490.8	0.4	127	2.1038			Kachan	4	1			FH21	Fastner	Transport	1.06007			HHE9	Alone_BeforeRET - Contact	Alone_BeforeRET	Contact	0			CWE27	Chuck	3	Holding	0
																RSU4	4	769.6	769.2	0.4	128	2.10721			Kachan	1	0			FH24	Fastner	Alone_BeforeRET	0			HK14	Alone_BeforeRET - Contact	Alone_BeforeRET	Contact	0			CWE27	Chuck	3	Transport	0
																RSH24	24	560.6	560.2	0.4	129	2.11059			Kachan	2	0			FH24	Fastner	Holding	0			HK20	Alone_AfterRET - Contact	Alone_AfterRET	Contact	0			CWE29	Chuck	4	Alone_BeforeRET	46.5517
																UGA23	23	487.4	487	0.4	130	2.11394			Kachan	3	0			FH24	Fastner	Transport	0			HK20	Alone_BeforeRET - Contact	Alone_BeforeRET	Contact	0			CWE29	Chuck	4	Alone_AfterRET	13.8047
																									Kachan	4	0			FH7	Fastner	Alone_BeforeRET	4.70588			HK27	Alone_BeforeRET - Contact	Alone_BeforeRET	Contact	0			CWE29	Chuck	4	Holding	0.294262
																									Kachan	1	0			FH7	Fastner	Holding	0.858545			KGA10	Alone_BeforeRET - Contact	Alone_BeforeRET	Contact	0.0757576			CWE29	Chuck	4	Transport	0
																									Kachan	2	0			FH7	Fastner	Transport	0			KGA10	Contact - Carrying	Contact	Carrying	0			CWE34	Chuck	4	Alone_BeforeRET	30.6122
																									Kachan	3	0			FJO15	Fastner	Alone_BeforeRET	54.5455			KGA17	Alone_BeforeRET - Contact	Alone_BeforeRET	Contact	0.194444			CWE34	Chuck	4	Alone_AfterRET	37.0709
																									Kachan	4	0			FJO15	Fastner	Holding	0			KGA17	Contact - Carrying	Contact	Carrying	0			CWE34	Chuck	4	Under_rejection	99.2126
																									Kachan	0	0			FJO15	Fastner	Transport	0			KGA25	Alone_BeforeRET - Contact	Alone_BeforeRET	Contact	0			CWE34	Chuck	4	Holding	0.676895
																									Kachan	1	0			FJO19	Fastner	Alone_BeforeRET	34.6154			KGA3	Alone_BeforeRET - Contact	Alone_BeforeRET	Contact	0			CWE34	Chuck	4	Transport	0
																									Kachan	3	0			FJO19	Fastner	Holding	0			KP13	Alone_BeforeRET - Contact	Alone_BeforeRET	Contact	0.653333			CWE4	Chuck	0	Alone_BeforeRET	62.069
																									Kachan	4	1			FJO19	Fastner	Transport	0			KP18	Alone_BeforeRET - Contact	Alone_BeforeRET	Contact	0.483204			CWE4	Chuck	0	Under_rejection	0
																									Kachan	5	0			FJO7	Fastner	Alone_BeforeRET	30.5085			KP18	Contact - Carrying	Contact	Carrying	0.252941			CWE4	Chuck	0	Holding	0.12275
																									Lame	1	0			FJO7	Fastner	Under_rejection	4.28571			KP25	Alone_BeforeRET - Contact	Alone_BeforeRET	Contact	0.56			CWE4	Chuck	0	Transport	0
																									Lame	2	0			FJO7	Fastner	Holding	0			KSA13	Alone_BeforeRET - Contact	Alone_BeforeRET	Contact	0			CWE8	Chuck	1	Alone_BeforeRET	52.6316
																									Lame	3	0			FJO7	Fastner	Transport	0.394737			KSA19	Alone_BeforeRET - Contact	Alone_BeforeRET	Contact	0			CWE8	Chuck	1	Holding	0
																									Lame	4	2			FWE11	Fastner	Alone_BeforeRET	50			KSA27	Alone_BeforeRET - Contact	Alone_BeforeRET	Contact	0			CWE8	Chuck	1	Transport	0
																									Lame	2	0			FWE11	Fastner	Holding	0			KSA6	Alone_BeforeRET - Contact	Alone_BeforeRET	Contact	0.204762			FCU16	Fastner	2	Alone_BeforeRET	11.5385
																									Lame	3	0			FWE11	Fastner	Transport	0			KSA6	Contact - Carrying	Contact	Carrying	0			FCU16	Fastner	2	Holding	0.261097
																									Lame	4	1			FWE15	Fastner	Alone_BeforeRET	94.2857			KSH11	Alone_BeforeRET - Contact	Alone_BeforeRET	Contact	0			FCU16	Fastner	2	Transport	0
																									Lame	5	1			FWE15	Fastner	Holding	0			KSH19	Alone_BeforeRET - Contact	Alone_BeforeRET	Contact	0.289855			FCU21	Fastner	3	Alone_BeforeRET	3.94737
																									Lame	1	2			FWE15	Fastner	Transport	0			KSH19	Contact - Carrying	Contact	Carrying	0			FCU21	Fastner	3	Holding	0.248139
																									Mama	2	0			FWE19	Fastner	Alone_BeforeRET	84			KSH19	Under_rejection - Alone_AfterRET	Under_rejection	Alone_AfterRET	0			FCU21	Fastner	3	Transport	0
																									Mama	3	0			FWE19	Fastner	Holding	0.21398			KSH26	Alone_AfterRET - Carrying	Alone_AfterRET	Carrying	1.10714			FCU26	Fastner	3	Alone_BeforeRET	56.25
																									Mama	4	0			FWE19	Fastner	Transport	0			KSH26	Alone_AfterRET - Contact	Alone_AfterRET	Contact	0.814484			FCU26	Fastner	3	Holding	0
																									Mama	1	5			FWE27	Fastner	Alone_BeforeRET	69.2308			KSH26	Alone_BeforeRET - Contact	Alone_BeforeRET	Contact	1.07143			FCU26	Fastner	3	Transport	0.268097
																									Mama	1	1			FWE27	Fastner	Holding	0.105226			KSH26	Carrying - Under_rejection	Carrying	Under_rejection	2.36145			FCU34	Fastner	4	Alone_BeforeRET	89.1892
																									Mama	2	0			FWE27	Fastner	Transport	0			KSH26	Contact - Alone_AfterRET	Contact	Alone_AfterRET	1.26526			FCU34	Fastner	4	Alone_AfterRET	45.8824
																									Mama	3	1			FWE3	Fastner	Alone_BeforeRET	35.0649			KSH26	Contact - Carrying	Contact	Carrying	0.502424			FCU34	Fastner	4	Under_rejection	52.8689
																									Mama	4	0			FWE3	Fastner	Under_rejection	0			KSH26	Under_rejection - Alone_AfterRET	Under_rejection	Alone_AfterRET	0.990338			FCU34	Fastner	4	Holding	0.648999
																									Maru	1	0			FWE3	Fastner	Holding	0			KSH26	Under_rejection - Contact	Under_rejection	Contact	0.304878			FCU34	Fastner	4	Transport	0
																									Maru	1	0			FWE3	Fastner	Transport	0			KSU14	Alone_BeforeRET - Contact	Alone_BeforeRET	Contact	0.229167			FCU4	Fastner	0	Alone_BeforeRET	33.3333
																									Maru	2	0			FWE5	Fastner	Alone_BeforeRET	50.6024			KSU14	Contact - Carrying	Contact	Carrying	0			FCU4	Fastner	0	Holding	0
																									Maru	2	1			FWE5	Fastner	Holding	0.357569			KSU24	Alone_BeforeRET - Contact	Alone_BeforeRET	Contact	0			FCU4	Fastner	0	Transport	1.4377
																									Maru	3	0			FWE5	Fastner	Transport	0			KY10	Alone_BeforeRET - Contact	Alone_BeforeRET	Contact	0.0571429			FCU8	Fastner	1	Alone_BeforeRET	30
																									Maru	3	0			FWE7	Fastner	Alone_BeforeRET	78.2609			KY10	Contact - Carrying	Contact	Carrying	2			FCU8	Fastner	1	Holding	0.149477
																									Maru	3	0			FWE7	Fastner	Holding	0			KY21	Alone_BeforeRET - Contact	Alone_BeforeRET	Contact	0.496324			FCU8	Fastner	1	Transport	0.301811
																									Maru	4	0			FWE7	Fastner	Transport	0			KY21	Contact - Carrying	Contact	Carrying	0			FH10	Fastner	1	Alone_BeforeRET	54.5455
																									Maru	1	0			HB16	Hime	Alone_BeforeRET	32.093			LP11	Alone_BeforeRET - Contact	Alone_BeforeRET	Contact	0			FH10	Fastner	1	Holding	0.230503
																									Maru	1	0			HB16	Hime	Holding	0			LP24	Alone_BeforeRET - Contact	Alone_BeforeRET	Contact	0.416667			FH10	Fastner	1	Transport	0
																									Maru	2	0			HB16	Hime	Transport	0			LP24	Contact - Carrying	Contact	Carrying	0			FH15	Fastner	2	Alone_BeforeRET	30.7229
																									Maru	2	0			HB23	Hime	Alone_BeforeRET	54.2553			LS14	Alone_BeforeRET - Contact	Alone_BeforeRET	Contact	0			FH15	Fastner	2	Alone_AfterRET	0
																									Maru	3	0			HB23	Hime	Holding	0			LS8	Alone_BeforeRET - Contact	Alone_BeforeRET	Contact	0			FH15	Fastner	2	Holding	0.199601
																									Maru	4	1			HB23	Hime	Transport	0			MAP11	Alone_BeforeRET - Contact	Alone_BeforeRET	Contact	1.04762			FH15	Fastner	2	Transport	0
																									Mogol	2	0			HB9	Hime	Alone_BeforeRET	33.4764			MAP11	Contact - Carrying	Contact	Carrying	0.181818			FH18	Fastner	2	Alone_BeforeRET	12.2449
																									Mogol	3	0			HB9	Hime	Holding	0			MAP13	Alone_BeforeRET - Contact	Alone_BeforeRET	Contact	0.137931			FH18	Fastner	2	Holding	0.627178
																									Mogol	4	0			HB9	Hime	Transport	0			MAP13	Contact - Carrying	Contact	Carrying	0			FH18	Fastner	2	Transport	0.859599
																									Mogol	5	0			HCH16	Hime	Alone_BeforeRET	41.4894			MAP15	Alone_BeforeRET - Carrying	Alone_BeforeRET	Carrying	0			FH21	Fastner	3	Alone_BeforeRET	0
																									Mogol	1	0			HCH16	Hime	Holding	1.64384			MAP19	Alone_BeforeRET - Carrying	Alone_BeforeRET	Carrying	0			FH21	Fastner	3	Holding	0.117555
																									Mogol	1	0			HCH16	Hime	Transport	0			MAP21	Alone_BeforeRET - Contact	Alone_BeforeRET	Contact	0			FH21	Fastner	3	Transport	1.06007
																									Mogol	2	0			HCH23	Hime	Alone_BeforeRET	63.75			MAP23	Alone_BeforeRET - Contact	Alone_BeforeRET	Contact	0			FH24	Fastner	3	Alone_BeforeRET	0
																									Mogol	3	0			HCH23	Hime	Holding	0.475624			MAP26	Alone_BeforeRET - Contact	Alone_BeforeRET	Contact	0			FH24	Fastner	3	Holding	0
																									Mogol	4	0			HCH23	Hime	Transport	0.549451			MAP7	Alone_BeforeRET - Contact	Alone_BeforeRET	Contact	0.167411			FH24	Fastner	3	Transport	0
																									Oji	1	0			HCH3	Hime	Alone_BeforeRET	61.8557			MAP7	Contact - Carrying	Contact	Carrying	0			FH28	Fastner	4	Alone_BeforeRET	13.8889
																									Oji	2	1			HCH3	Hime	Holding	0.222058			MAT14	Alone_AfterRET - Contact	Alone_AfterRET	Contact	0			FH28	Fastner	4	Alone_AfterRET	0.618812
																									Oji	3	0			HCH3	Hime	Transport	0			MAT14	Alone_BeforeRET - Contact	Alone_BeforeRET	Contact	2.60417			FH28	Fastner	4	Under_rejection	6
																									Oji	4	1			HCH9	Hime	Alone_BeforeRET	26.8657			MAT14	Carrying - Under_rejection	Carrying	Under_rejection	1.92431			FH28	Fastner	4	Holding	0.638751
																									Oji	1	0			HCH9	Hime	Holding	1.68599			MAT14	Contact - Carrying	Contact	Carrying	0			FH28	Fastner	4	Transport	0
																									Oji	2	0			HCH9	Hime	Transport	2.34375			MAT14	Under_rejection - Alone_AfterRET	Under_rejection	Alone_AfterRET	0.770455			FH31	Fastner	4	Alone_BeforeRET	10.5263
																									Oji	3	1			HDI11	Hime	Alone_BeforeRET	51.0638			MAT14	Under_rejection - Carrying	Under_rejection	Carrying	1.12292			FH31	Fastner	4	Holding	0
																									Oji	4	10			HDI11	Hime	Holding	0			MAT21	Alone_BeforeRET - Contact	Alone_BeforeRET	Contact	0.193798			FH31	Fastner	4	Transport	0
																									Oji	0	0			HDI11	Hime	Transport	0			MAT21	Contact - Carrying	Contact	Carrying	2.58			FH35	Fastner	5	Alone_BeforeRET	15.625
																									Oji	3	0			HDI15	Hime	Alone_BeforeRET	35.1064			MAT7	Alone_AfterRET - Contact	Alone_AfterRET	Contact	0.710511			FH35	Fastner	5	Alone_AfterRET	13.2159
																									Oji	4	0			HDI15	Hime	Holding	0			MAT7	Alone_BeforeRET - Contact	Alone_BeforeRET	Contact	0.0238095			FH35	Fastner	5	Holding	5.10397
																									Oji	0	0			HDI15	Hime	Transport	0			MAT7	Carrying - Contact	Carrying	Contact	0.77592			FH35	Fastner	5	Transport	0
																									Oji	1	0			HDI27	Hime	Alone_BeforeRET	86.8421			MAT7	Carrying - Under_rejection	Carrying	Under_rejection	0.973491			FH7	Fastner	1	Alone_BeforeRET	4.70588
																									Oji	3	1			HDI27	Hime	Holding	0			MAT7	Contact - Alone_AfterRET	Contact	Alone_AfterRET	5.50494			FH7	Fastner	1	Holding	0.858545
																									Oji	3	0			HDI27	Hime	Transport	0			MAT7	Contact - Carrying	Contact	Carrying	0			FH7	Fastner	1	Transport	0
																									Oji	0	0			HDI3	Hime	Alone_BeforeRET	32.5			MAT7	Under_rejection - Carrying	Under_rejection	Carrying	1.18171			FJO15	Fastner	2	Alone_BeforeRET	54.5455
																									Oji	4	5			HDI3	Hime	Holding	0.217707			MS11	Alone_BeforeRET - Carrying	Alone_BeforeRET	Carrying	0.0625			FJO15	Fastner	2	Holding	0
																									Oji	5	6			HDI3	Hime	Transport	3.40909			MS17	Alone_BeforeRET - Contact	Alone_BeforeRET	Contact	0			FJO15	Fastner	2	Transport	0
																									Oji	0	1			HDI7	Hime	Alone_BeforeRET	52.5773			MSE10	Alone_BeforeRET - Contact	Alone_BeforeRET	Contact	0.107759			FJO19	Fastner	2	Alone_BeforeRET	34.6154
																									Oji	2	0			HDI7	Hime	Holding	0			MSE10	Contact - Carrying	Contact	Carrying	1.12			FJO19	Fastner	2	Holding	0
																									Oji	3	0			HDI7	Hime	Transport	0			MSE17	Alone_AfterRET - Contact	Alone_AfterRET	Contact	0.0548246			FJO19	Fastner	2	Transport	0
																									Oji	0	0			HEU11	Hime	Alone_BeforeRET	66.5025			MSE17	Alone_BeforeRET - Contact	Alone_BeforeRET	Contact	0			FJO28	Fastner	4	Alone_BeforeRET	58.3333
																									Oji	1	0			HEU11	Hime	Holding	0.713558			MSE17	Contact - Carrying	Contact	Carrying	0			FJO28	Fastner	4	Under_rejection	13.6364
																									Oji	3	1			HEU11	Hime	Transport	0			MSE17	Under_rejection - Alone_AfterRET	Under_rejection	Alone_AfterRET	0			FJO28	Fastner	4	Holding	0.371901
																									Oji	0	0			HEU13	Hime	Alone_BeforeRET	71.5026			MSE24	Alone_BeforeRET - Contact	Alone_BeforeRET	Contact	0			FJO28	Fastner	4	Transport	0
																									Oji	1	0			HEU13	Hime	Holding	0.303337			MSE24	Carrying - Contact	Carrying	Contact	0			FJO33	Fastner	4	Alone_BeforeRET	68.5714
																									Oji	2	0			HEU13	Hime	Transport	0			MY12	Alone_BeforeRET - Contact	Alone_BeforeRET	Contact	0			FJO33	Fastner	4	Holding	0
																									Oji	3	0			HEU15	Hime	Alone_BeforeRET	84.375			MY14	Alone_BeforeRET - Contact	Alone_BeforeRET	Contact	1.3468			FJO33	Fastner	4	Transport	0
																									Oji	1	0			HEU15	Hime	Holding	0.532481			MY14	Contact - Carrying	Contact	Carrying	0.2475			FJO7	Fastner	1	Alone_BeforeRET	30.5085
																									Ribbon1	1	0			HEU15	Hime	Transport	1.33929			MY20	Alone_BeforeRET - Contact	Alone_BeforeRET	Contact	0			FJO7	Fastner	1	Under_rejection	4.28571
																									Ribbon1	2	1			HEU17	Hime	Alone_BeforeRET	54.902			MY22	Alone_BeforeRET - Contact	Alone_BeforeRET	Contact	0			FJO7	Fastner	1	Holding	0
																									Ribbon1	3	1			HEU17	Hime	Under_rejection	12.1212			OB13	Alone_BeforeRET - Contact	Alone_BeforeRET	Contact	3.31429			FJO7	Fastner	1	Transport	0.394737
																									Ribbon1	4	0			HEU17	Hime	Holding	5.81688			OB13	Contact - Carrying	Contact	Carrying	0			FWE11	Fastner	1	Alone_BeforeRET	50
																									Ribbon1	1	0			HEU17	Hime	Transport	5.76923			OB19	Alone_BeforeRET - Contact	Alone_BeforeRET	Contact	0.790514			FWE11	Fastner	1	Holding	0
																									Ribbon1	2	0			HEU19	Hime	Alone_BeforeRET	123.98			OB19	Contact - Alone_BeforeRET	Contact	Alone_BeforeRET	0			FWE11	Fastner	1	Transport	0
																									Ribbon1	3	2			HEU19	Hime	Holding	0.598205			OB26	Alone_BeforeRET - Contact	Alone_BeforeRET	Contact	1.625			FWE15	Fastner	2	Alone_BeforeRET	94.2857
																									Ribbon1	4	0			HEU19	Hime	Transport	0			OB26	Contact - Carrying	Contact	Carrying	0.44			FWE15	Fastner	2	Holding	0
																									Ribbon2	2	0			HEU23	Hime	Alone_BeforeRET	141.509			OCH13	Alone_BeforeRET - Contact	Alone_BeforeRET	Contact	0.187166			FWE15	Fastner	2	Transport	0
																									Ribbon2	3	1			HEU23	Hime	Holding	0.104094			OCH13	Contact - Carrying	Contact	Carrying	1.02			FWE19	Fastner	2	Alone_BeforeRET	84
																									Ribbon2	4	0			HEU23	Hime	Transport	1.7341			OCH19	Alone_BeforeRET - Contact	Alone_BeforeRET	Contact	0			FWE19	Fastner	2	Holding	0.21398
																									Ribbon2	5	0			HEU24	Hime	Alone_BeforeRET	100.862			OCH26	Alone_BeforeRET - Contact	Alone_BeforeRET	Contact	0			FWE19	Fastner	2	Transport	0
																									Ribbon2	1	6			HEU24	Hime	Holding	0.4158			OCH5	Alone_BeforeRET - Contact	Alone_BeforeRET	Contact	0.403509			FWE27	Fastner	3	Alone_BeforeRET	69.2308
																									Ribbon2	1	0			HEU24	Hime	Transport	3.72671			OCH5	Contact - Carrying	Contact	Carrying	0			FWE27	Fastner	3	Holding	0.105226
																									Ribbon2	2	0			HEU3	Hime	Alone_BeforeRET	56.9832			ODI22	Alone_BeforeRET - Contact	Alone_BeforeRET	Contact	0.403509			FWE27	Fastner	3	Transport	0
																									Ribbon2	3	0			HEU3	Hime	Holding	0.842401			ODI22	Contact - Carrying	Contact	Carrying	0.3			FWE3	Fastner	0	Alone_BeforeRET	35.0649
																									Ribbon2	4	2			HEU3	Hime	Transport	1.70455			ODI5	Alone_BeforeRET - Contact	Alone_BeforeRET	Contact	0.076087			FWE3	Fastner	0	Under_rejection	0
																									Ribbon2	0	5			HEU5	Hime	Alone_BeforeRET	74.1176			ODI5	Carrying - Under_rejection	Carrying	Under_rejection	0.857936			FWE3	Fastner	0	Holding	0
																									Tochan	1	0			HEU5	Hime	Holding	1.10775			ODI5	Contact - Carrying	Contact	Carrying	0			FWE3	Fastner	0	Transport	0
																									Tochan	2	0			HEU5	Hime	Transport	0			ODI5	Under_rejection - Carrying	Under_rejection	Carrying	0.986928			FWE34	Fastner	4	Alone_BeforeRET	80
																									Tochan	3	0			HEU7	Hime	Alone_BeforeRET	76.9231			ODI9	Alone_BeforeRET - Contact	Alone_BeforeRET	Contact	0			FWE34	Fastner	4	Alone_AfterRET	26.4347
																									Tochan	0	0			HEU7	Hime	Holding	1.62878			OEU23	Alone_AfterRET - Carrying	Alone_AfterRET	Carrying	0			FWE34	Fastner	4	Holding	0
																									Tochan	4	2			HEU7	Hime	Transport	0			OEU23	Alone_BeforeRET - Contact	Alone_BeforeRET	Contact	0.333333			FWE34	Fastner	4	Transport	13.9535
																									Tochan	1	4			HEU9	Hime	Alone_BeforeRET	78.9474			OEU23	Carrying - Alone_AfterRET	Carrying	Alone_AfterRET	0.86			FWE5	Fastner	0	Alone_BeforeRET	50.6024
																									Tochan	2	0			HEU9	Hime	Holding	0.409556			OEU23	Carrying - Under_rejection	Carrying	Under_rejection	2.17647			FWE5	Fastner	0	Holding	0.357569
																									Tochan	4	1			HEU9	Hime	Transport	2.58621			OEU23	Contact - Carrying	Contact	Carrying	0.54			FWE5	Fastner	0	Transport	0
																									Tochan	0	2			HGE13	Hime	Alone_BeforeRET	60.9023			OEU23	Under_rejection - Carrying	Under_rejection	Carrying	1.31579			FWE7	Fastner	1	Alone_BeforeRET	78.2609
																									Tochan	1	0			HGE13	Hime	Holding	0			OEU24	Alone_AfterRET - Carrying	Alone_AfterRET	Carrying	0			FWE7	Fastner	1	Holding	0
																									Tochan	3	6			HGE13	Hime	Transport	0			OEU24	Alone_BeforeRET - Contact	Alone_BeforeRET	Contact	0.18125			FWE7	Fastner	1	Transport	0
																									Tochan	4	20			HGE19	Hime	Alone_BeforeRET	52.7027			OEU24	Carrying - Under_rejection	Carrying	Under_rejection	20.5			HB16	Hime	2	Alone_BeforeRET	32.093
																									Tochan	5	9			HGE19	Hime	Holding	0			OEU24	Contact - Carrying	Contact	Carrying	1.44			HB16	Hime	2	Holding	0
																									Tochan	1	11			HGE19	Hime	Transport	0			OEU24	Under_rejection - Alone_AfterRET	Under_rejection	Alone_AfterRET	0.963124			HB16	Hime	2	Transport	0
																									Tochan	2	0			HGE26	Hime	Alone_BeforeRET	75			OEU3	Alone_BeforeRET - Contact	Alone_BeforeRET	Contact	0.62234			HB23	Hime	3	Alone_BeforeRET	54.2553
																									Tochan	3	0			HGE26	Hime	Alone_AfterRET	14.3836			OEU3	Carrying - Under_rejection	Carrying	Under_rejection	1.04167			HB23	Hime	3	Holding	0
																									Tochan	0	0			HGE26	Hime	Holding	0			OEU3	Contact - Carrying	Contact	Carrying	0			HB23	Hime	3	Transport	0
																									Tochan	4	17			HGE26	Hime	Transport	2.65487			OEU3	Under_rejection - Carrying	Under_rejection	Carrying	0.768199			HB30	Hime	4	Alone_BeforeRET	71.9008
																									Tochan	2	0			HGE5	Hime	Alone_BeforeRET	18			OEU5	Alone_BeforeRET - Contact	Alone_BeforeRET	Contact	0.438596			HB30	Hime	4	Holding	0
																									Tochan	3	0			HGE5	Hime	Holding	0			OEU5	Carrying - Alone_AfterRET	Carrying	Alone_AfterRET	1.00571			HB30	Hime	4	Transport	0
																									Tochan	4	0			HGE5	Hime	Transport	0			OEU5	Carrying - Under_rejection	Carrying	Under_rejection	0.976574			HB9	Hime	1	Alone_BeforeRET	33.4764
																									Tochan	5	0			HHE13	Hime	Alone_BeforeRET	44.186			OEU5	Contact - Carrying	Contact	Carrying	0			HB9	Hime	1	Holding	0
																									Tochan	1	0			HHE13	Hime	Holding	0			OEU5	Under_rejection - Carrying	Under_rejection	Carrying	1.28854			HB9	Hime	1	Transport	0
																									Tochan	1	4			HHE13	Hime	Transport	0			OGE16	Alone_BeforeRET - Contact	Alone_BeforeRET	Contact	0.229167			HCH16	Hime	2	Alone_BeforeRET	41.4894
																									Tochan	2	6			HHE22	Hime	Alone_BeforeRET	43.9024			OGE16	Contact - Carrying	Contact	Carrying	0			HCH16	Hime	2	Holding	1.64384
																									Tochan	3	6			HHE22	Hime	Holding	0			OGE23	Alone_BeforeRET - Contact	Alone_BeforeRET	Contact	0			HCH16	Hime	2	Transport	0
																									Tochan	4	31			HHE22	Hime	Transport	0			OGE3	Alone_BeforeRET - Contact	Alone_BeforeRET	Contact	0			HCH23	Hime	3	Alone_BeforeRET	63.75
																									Ume	0	1			HHE5	Hime	Alone_BeforeRET	48.75			OGE9	Alone_BeforeRET - Contact	Alone_BeforeRET	Contact	0.421379			HCH23	Hime	3	Holding	0.475624
																									Ume	3	2			HHE5	Hime	Holding	0			OGE9	Contact - Carrying	Contact	Carrying	0			HCH23	Hime	3	Transport	0.549451
																									Ume	2	1			HHE5	Hime	Transport	0			OHE27	Alone_AfterRET - Contact	Alone_AfterRET	Contact	1.04167			HCH3	Hime	0	Alone_BeforeRET	61.8557
																									Ume	3	0			HHE9	Hime	Alone_BeforeRET	48.1481			OHE27	Alone_BeforeRET - Contact	Alone_BeforeRET	Contact	0.350877			HCH3	Hime	0	Holding	0.222058
																									Ume	4	0			HHE9	Hime	Holding	0			OHE27	Contact - Carrying	Contact	Carrying	0.348			HCH3	Hime	0	Transport	0
																									Ume	5	1			HHE9	Hime	Transport	0			OHE7	Alone_BeforeRET - Contact	Alone_BeforeRET	Contact	0.448718			HCH31	Hime	4	Alone_BeforeRET	63.75
																									Ume	1	3			HK14	Hime	Alone_BeforeRET	47.1429			OHE7	Contact - Carrying	Contact	Carrying	0			HCH31	Hime	4	Holding	0
																									Ume	1	1			HK14	Hime	Holding	0			OK15	Alone_BeforeRET - Contact	Alone_BeforeRET	Contact	0			HCH31	Hime	4	Transport	0
																									Ume	3	4			HK14	Hime	Transport	0			OK22	Alone_BeforeRET - Contact	Alone_BeforeRET	Contact	0			HCH9	Hime	1	Alone_BeforeRET	26.8657
																									Ume	3	2			HK20	Hime	Alone_BeforeRET	77.7778			OK8	Alone_BeforeRET - Contact	Alone_BeforeRET	Contact	0.123153			HCH9	Hime	1	Holding	1.68599
																									Ume	4	0			HK20	Hime	Alone_AfterRET	44.207			OK8	Contact - Carrying	Contact	Carrying	0			HCH9	Hime	1	Transport	2.34375
																														HK20	Hime	Holding	0			RP15	Alone_BeforeRET - Contact	Alone_BeforeRET	Contact	0.530303			HDI11	Hime	1	Alone_BeforeRET	51.0638
																														HK20	Hime	Transport	0			RP15	Contact - Alone_BeforeRET	Contact	Alone_BeforeRET	0.714286			HDI11	Hime	1	Holding	0
																														HK27	Hime	Alone_BeforeRET	65.3846			RS13	Alone_BeforeRET - Contact	Alone_BeforeRET	Contact	0			HDI11	Hime	1	Transport	0
																														HK27	Hime	Holding	0			RS18	Alone_BeforeRET - Contact	Alone_BeforeRET	Contact	0			HDI15	Hime	2	Alone_BeforeRET	35.1064
																														HK27	Hime	Transport	0			RS25	Alone_BeforeRET - Contact	Alone_BeforeRET	Contact	0			HDI15	Hime	2	Holding	0
																														KGA10	Kachan	Alone_BeforeRET	45.8333			RSH14	Alone_BeforeRET - Contact	Alone_BeforeRET	Contact	0.244444			HDI15	Hime	2	Transport	0
																														KGA10	Kachan	Holding	0			RSH14	Carrying - Under_rejection	Carrying	Under_rejection	0			HDI27	Hime	3	Alone_BeforeRET	86.8421
																														KGA10	Kachan	Transport	0			RSH14	Contact - Carrying	Contact	Carrying	0			HDI27	Hime	3	Holding	0
																														KGA17	Kachan	Alone_BeforeRET	54.5455			RSH14	Under_rejection - Alone_AfterRET	Under_rejection	Alone_AfterRET	0.931818			HDI27	Hime	3	Transport	0
																														KGA17	Kachan	Holding	0			RSH24	Alone_AfterRET - Contact	Alone_AfterRET	Contact	0.510878			HDI3	Hime	0	Alone_BeforeRET	32.5
																														KGA17	Kachan	Transport	0			RSH24	Alone_BeforeRET - Contact	Alone_BeforeRET	Contact	0			HDI3	Hime	0	Holding	0.217707
																														KGA25	Kachan	Alone_BeforeRET	33.8028			RSH24	Carrying - Under_rejection	Carrying	Under_rejection	0			HDI3	Hime	0	Transport	3.40909
																														KGA25	Kachan	Holding	0			RSH24	Contact - Carrying	Contact	Carrying	1.5			HDI7	Hime	1	Alone_BeforeRET	52.5773
																														KGA25	Kachan	Transport	0			RSH24	Under_rejection - Alone_AfterRET	Under_rejection	Alone_AfterRET	1.01317			HDI7	Hime	1	Holding	0
																														KGA3	Kachan	Alone_BeforeRET	44.6281			RSH24	Under_rejection - Carrying	Under_rejection	Carrying	0			HDI7	Hime	1	Transport	0
																														KGA3	Kachan	Holding	0			RSH7	Alone_AfterRET - Contact	Alone_AfterRET	Contact	1.4293			HEU11	Hime	1	Alone_BeforeRET	66.5025
																														KGA3	Kachan	Transport	0			RSH7	Alone_BeforeRET - Contact	Alone_BeforeRET	Contact	0.0905797			HEU11	Hime	1	Holding	0.713558
																														KP13	Kachan	Alone_BeforeRET	7.59494			RSH7	Carrying - Alone_AfterRET	Carrying	Alone_AfterRET	0.96381			HEU11	Hime	1	Transport	0
																														KP13	Kachan	Holding	0.489876			RSH7	Carrying - Under_rejection	Carrying	Under_rejection	0.963909			HEU13	Hime	1	Alone_BeforeRET	71.5026
																														KP13	Kachan	Transport	0			RSH7	Contact - Alone_AfterRET	Contact	Alone_AfterRET	1.01649			HEU13	Hime	1	Holding	0.303337
																														KP18	Kachan	Alone_BeforeRET	36.9231			RSH7	Contact - Carrying	Contact	Carrying	0			HEU13	Hime	1	Transport	0
																														KP18	Kachan	Holding	0			RSH7	Under_rejection - Carrying	Under_rejection	Carrying	0.983428			HEU15	Hime	2	Alone_BeforeRET	84.375
																														KP18	Kachan	Transport	0			RSU11	Alone_BeforeRET - Contact	Alone_BeforeRET	Contact	0.309598			HEU15	Hime	2	Holding	0.532481
																														KP25	Kachan	Alone_BeforeRET	8.57143			RSU11	Contact - Carrying	Contact	Carrying	0			HEU15	Hime	2	Transport	1.33929
																														KP25	Kachan	Holding	0			RSU11	Under_rejection - Alone_AfterRET	Under_rejection	Alone_AfterRET	1.64286			HEU17	Hime	2	Alone_BeforeRET	54.902
																														KP25	Kachan	Transport	0			RSU19	Alone_AfterRET - Contact	Alone_AfterRET	Contact	0.383621			HEU17	Hime	2	Under_rejection	12.1212
																														KSA13	Kachan	Alone_BeforeRET	41.8605			RSU19	Alone_BeforeRET - Contact	Alone_BeforeRET	Contact	0.252174			HEU17	Hime	2	Holding	5.81688
																														KSA13	Kachan	Holding	1.30391			RSU19	Carrying - Under_rejection	Carrying	Under_rejection	24			HEU17	Hime	2	Transport	5.76923
																														KSA13	Kachan	Transport	0			RSU19	Contact - Alone_AfterRET	Contact	Alone_AfterRET	2			HEU19	Hime	2	Alone_BeforeRET	123.98
																														KSA19	Kachan	Alone_BeforeRET	139.655			RSU19	Contact - Carrying	Contact	Carrying	0			HEU19	Hime	2	Holding	0.598205
																														KSA19	Kachan	Holding	0.988794			RSU19	Under_rejection - Alone_AfterRET	Under_rejection	Alone_AfterRET	1.44565			HEU19	Hime	2	Transport	0
																														KSA19	Kachan	Transport	0			RSU26	Alone_AfterRET - Contact	Alone_AfterRET	Contact	1.20968			HEU23	Hime	3	Alone_BeforeRET	141.509
																														KSA27	Kachan	Alone_BeforeRET	26.087			RSU26	Alone_BeforeRET - Contact	Alone_BeforeRET	Contact	0.0765306			HEU23	Hime	3	Holding	0.104094
																														KSA27	Kachan	Holding	0.401338			RSU26	Contact - Alone_AfterRET	Contact	Alone_AfterRET	1.01333			HEU23	Hime	3	Transport	1.7341
																														KSA27	Kachan	Transport	0			RSU26	Contact - Carrying	Contact	Carrying	0			HEU24	Hime	3	Alone_BeforeRET	100.862
																														KSA6	Kachan	Alone_BeforeRET	84.2105			RSU26	Under_rejection - Alone_AfterRET	Under_rejection	Alone_AfterRET	0.870968			HEU24	Hime	3	Holding	0.4158
																														KSA6	Kachan	Holding	0			RSU4	Alone_AfterRET - Contact	Alone_AfterRET	Contact	0.25641			HEU24	Hime	3	Transport	3.72671
																														KSA6	Kachan	Transport	0			RSU4	Alone_BeforeRET - Carrying	Alone_BeforeRET	Carrying	0.55			HEU29	Hime	4	Alone_BeforeRET	67.7419
																														KSH11	Kabu	Alone_BeforeRET	66.9187			RSU4	Alone_BeforeRET - Contact	Alone_BeforeRET	Contact	0.44441			HEU29	Hime	4	Alone_AfterRET	2.4619
																														KSH11	Kabu	Holding	0			RSU4	Contact - Alone_AfterRET	Contact	Alone_AfterRET	1.6			HEU29	Hime	4	Under_rejection	0
																														KSH11	Kabu	Transport	0			RSU4	Contact - Alone_BeforeRET	Contact	Alone_BeforeRET	2.05404			HEU29	Hime	4	Holding	1.85803
																														KSH19	Kabu	Alone_BeforeRET	92.5926			RSU4	Under_rejection - Alone_AfterRET	Under_rejection	Alone_AfterRET	1.51724			HEU29	Hime	4	Transport	13.0435
																														KSH19	Kabu	Alone_AfterRET	0			TAT10	Alone_BeforeRET - Contact	Alone_BeforeRET	Contact	0			HEU3	Hime	0	Alone_BeforeRET	56.9832
																														KSH19	Kabu	Under_rejection	25.3333			TAT17	Alone_BeforeRET - Contact	Alone_BeforeRET	Contact	0			HEU3	Hime	0	Holding	0.842401
																														KSH19	Kabu	Holding	0			TAT24	Alone_AfterRET - Carrying	Alone_AfterRET	Carrying	0			HEU3	Hime	0	Transport	1.70455
																														KSH19	Kabu	Transport	0			TAT24	Alone_BeforeRET - Contact	Alone_BeforeRET	Contact	0			HEU32	Hime	4	Alone_BeforeRET	15.1648
																														KSH26	Kabu	Alone_BeforeRET	86.0656			TAT24	Carrying - Under_rejection	Carrying	Under_rejection	1.05913			HEU32	Hime	4	Alone_AfterRET	22.9072
																														KSH26	Kabu	Alone_AfterRET	57.0288			TAT24	Contact - Alone_AfterRET	Contact	Alone_AfterRET	1.09524			HEU32	Hime	4	Under_rejection	0
																														KSH26	Kabu	Under_rejection	93.9623			TAT24	Under_rejection - Alone_AfterRET	Under_rejection	Alone_AfterRET	0.454545			HEU32	Hime	4	Holding	0
																														KSH26	Kabu	Holding	17.7122			TAT24	Under_rejection - Carrying	Under_rejection	Carrying	1.88834			HEU32	Hime	4	Transport	0
																														KSH26	Kabu	Transport	37.5			TAT3	Alone_BeforeRET - Contact	Alone_BeforeRET	Contact	0.12
																														KSU14	Kabu	Alone_BeforeRET	67.7419			TGA13	Alone_AfterRET - Contact	Alone_AfterRET	Contact	0.777602
																														KSU14	Kabu	Holding	0.381841			TGA13	Alone_BeforeRET - Contact	Alone_BeforeRET	Contact	0
																														KSU14	Kabu	Transport	0			TGA13	Carrying - Alone_AfterRET	Carrying	Alone_AfterRET	2
																														KSU24	Kabu	Alone_BeforeRET	85.7143			TGA13	Carrying - Under_rejection	Carrying	Under_rejection	3.93026
																														KSU24	Kabu	Holding	0.309172			TGA13	Contact - Alone_AfterRET	Contact	Alone_AfterRET	0.42
																														KSU24	Kabu	Transport	0			TGA13	Contact - Carrying	Contact	Carrying	1.82997
																														KSU7	Kabu	Alone_BeforeRET	58.8859			TGA13	Under_rejection - Alone_AfterRET	Under_rejection	Alone_AfterRET	0.828582
																														KY10	Kachan	Alone_BeforeRET	41.4474			TGA19	Alone_AfterRET - Contact	Alone_AfterRET	Contact	0.595925
																														KY10	Kachan	Holding	0.206186			TGA19	Alone_BeforeRET - Contact	Alone_BeforeRET	Contact	0
																														KY10	Kachan	Transport	0			TGA19	Carrying - Under_rejection	Carrying	Under_rejection	0.26
																														KY21	Kachan	Alone_BeforeRET	42.8571			TGA19	Contact - Alone_AfterRET	Contact	Alone_AfterRET	1.58974
																														KY21	Kachan	Holding	0			TGA19	Contact - Carrying	Contact	Carrying	0
																														KY21	Kachan	Transport	0			TGA19	Under_rejection - Carrying	Under_rejection	Carrying	0.35461
																														LP11	Lame	Alone_BeforeRET	37.1429			TGA19	Under_rejection - Contact	Under_rejection	Contact	0.641026
																														LP11	Lame	Holding	0			TGA6	Alone_AfterRET - Contact	Alone_AfterRET	Contact	0
																														LP11	Lame	Transport	0			TGA6	Alone_BeforeRET - Contact	Alone_BeforeRET	Contact	0
																														LP17	Lame	Alone_BeforeRET	27.8796			TGA6	Carrying - Contact	Carrying	Contact	0.191111
																														LP24	Lame	Alone_BeforeRET	71.7568			TGA6	Under_rejection - Carrying	Under_rejection	Carrying	1.30814
																														LP24	Lame	Holding	0			TP10	Alone_AfterRET - Contact	Alone_AfterRET	Contact	3.03419
																														LP24	Lame	Transport	0			TP10	Alone_BeforeRET - Contact	Alone_BeforeRET	Contact	0.227405
																														LS14	Lame	Alone_BeforeRET	36.5854			TP10	Carrying - Under_rejection	Carrying	Under_rejection	0.92
																														LS14	Lame	Holding	0			TP10	Contact - Alone_AfterRET	Contact	Alone_AfterRET	0.653333
																														LS14	Lame	Transport	0			TP10	Contact - Carrying	Contact	Carrying	0.638889
																														LS21	Lame	Alone_BeforeRET	45.2569			TP10	Under_rejection - Alone_AfterRET	Under_rejection	Alone_AfterRET	1.01582
																														LS8	Lame	Alone_BeforeRET	43.5484			TP21	Alone_AfterRET - Contact	Alone_AfterRET	Contact	0.657204
																														LS8	Lame	Holding	0			TP21	Alone_BeforeRET - Contact	Alone_BeforeRET	Contact	0.2275
																														LS8	Lame	Transport	0			TP21	Carrying - Under_rejection	Carrying	Under_rejection	2.3617
																														MAP11	Maru	Alone_BeforeRET	55.6701			TP21	Contact - Alone_AfterRET	Contact	Alone_AfterRET	1.85646
																														MAP11	Maru	Holding	0.388224			TP21	Contact - Carrying	Contact	Carrying	0
																														MAP11	Maru	Transport	0			TP21	Under_rejection - Carrying	Under_rejection	Carrying	5.33333
																														MAP13	Maru	Alone_BeforeRET	40			TP21	Under_rejection - Contact	Under_rejection	Contact	0.914595
																														MAP13	Maru	Under_rejection	0			TSA10	Alone_AfterRET - Carrying	Alone_AfterRET	Carrying	2.71724
																														MAP13	Maru	Holding	0			TSA10	Alone_AfterRET - Contact	Alone_AfterRET	Contact	0.761771
																														MAP13	Maru	Transport	0			TSA10	Alone_BeforeRET - Contact	Alone_BeforeRET	Contact	0.571429
																														MAP15	Maru	Alone_BeforeRET	58.9888			TSA10	Carrying - Alone_AfterRET	Carrying	Alone_AfterRET	2.07879
																														MAP15	Maru	Holding	1.31291			TSA10	Carrying - Under_rejection	Carrying	Under_rejection	1.4181
																														MAP15	Maru	Transport	1.11111			TSA10	Contact - Alone_AfterRET	Contact	Alone_AfterRET	1.21697
																														MAP19	Maru	Alone_BeforeRET	44.0758			TSA10	Contact - Carrying	Contact	Carrying	1.56563
																														MAP19	Maru	Alone_AfterRET	0			TSA10	Under_rejection - Alone_AfterRET	Under_rejection	Alone_AfterRET	0.775714
																														MAP19	Maru	Holding	0.506415			TSA10	Under_rejection - Carrying	Under_rejection	Carrying	1.21951
																														MAP19	Maru	Transport	0			TSA17	Alone_AfterRET - Contact	Alone_AfterRET	Contact	0.263158
																														MAP21	Maru	Alone_BeforeRET	48.5294			TSA17	Alone_BeforeRET - Contact	Alone_BeforeRET	Contact	0.223214
																														MAP21	Maru	Holding	0.200803			TSA17	Contact - Alone_AfterRET	Contact	Alone_AfterRET	0.96
																														MAP21	Maru	Transport	2.67857			TSA17	Contact - Carrying	Contact	Carrying	0
																														MAP23	Maru	Alone_BeforeRET	25.2809			TSA17	Under_rejection - Contact	Under_rejection	Contact	1
																														MAP23	Maru	Holding	0.1			TSA25	Alone_BeforeRET - Contact	Alone_BeforeRET	Contact	0
																														MAP23	Maru	Transport	0			TSA25	Carrying - Under_rejection	Carrying	Under_rejection	1
																														MAP26	Maru	Alone_BeforeRET	29.8701			TSA25	Under_rejection - Carrying	Under_rejection	Carrying	0.107143
																														MAP26	Maru	Holding	0.100234			TSA3	Alone_AfterRET - Carrying	Alone_AfterRET	Carrying	0.391304
																														MAP26	Maru	Transport	0			TSA3	Alone_AfterRET - Contact	Alone_AfterRET	Contact	0.924585
																														MAP7	Maru	Alone_BeforeRET	55.0218			TSA3	Alone_BeforeRET - Contact	Alone_BeforeRET	Contact	0.788571
																														MAP7	Maru	Under_rejection	0			TSA3	Carrying - Under_rejection	Carrying	Under_rejection	0.264
																														MAP7	Maru	Holding	0			TSA3	Contact - Carrying	Contact	Carrying	0.738256
																														MAP7	Maru	Transport	0			TSA3	Contact - Under_rejection	Contact	Under_rejection	0.945055
																														MAT14	Mama	Alone_BeforeRET	22.2973			TSA3	Under_rejection - Alone_AfterRET	Under_rejection	Alone_AfterRET	1.5621
																														MAT14	Mama	Alone_AfterRET	67.186			TSA3	Under_rejection - Carrying	Under_rejection	Carrying	2
																														MAT14	Mama	Under_rejection	112.108			TSE14	Alone_BeforeRET - Contact	Alone_BeforeRET	Contact	0
																														MAT14	Mama	Holding	16.3282			TSE21	Alone_BeforeRET - Contact	Alone_BeforeRET	Contact	1.15741
																														MAT14	Mama	Transport	0			TSE21	Contact - Carrying	Contact	Carrying	0.288
																														MAT21	Mama	Alone_BeforeRET	30.8219			TSE7	Alone_BeforeRET - Contact	Alone_BeforeRET	Contact	0.0615385
																														MAT21	Mama	Holding	0.446097			TSE7	Contact - Carrying	Contact	Carrying	0.52
																														MAT21	Mama	Transport	0			TY13	Alone_AfterRET - Contact	Alone_AfterRET	Contact	0.995835
																														MAT7	Mama	Alone_BeforeRET	51.2727			TY13	Alone_BeforeRET - Contact	Alone_BeforeRET	Contact	0.452308
																														MAT7	Mama	Alone_AfterRET	69.5804			TY13	Carrying - Contact	Carrying	Contact	1.06522
																														MAT7	Mama	Under_rejection	89.8167			TY13	Carrying - Under_rejection	Carrying	Under_rejection	4.38333
																														MAT7	Mama	Holding	17.8			TY13	Contact - Alone_AfterRET	Contact	Alone_AfterRET	0.874866
																														MAT7	Mama	Transport	3.10881			TY13	Contact - Carrying	Contact	Carrying	2.07692
																														MP14	Mogol	Alone_BeforeRET	50.4599			TY13	Under_rejection - Alone_AfterRET	Under_rejection	Alone_AfterRET	0.933685
																														MP21	Mogol	Alone_BeforeRET	9.21569			TY18	Alone_AfterRET - Contact	Alone_AfterRET	Contact	0.637215
																														MP8	Mogol	Alone_BeforeRET	50.0657			TY18	Alone_BeforeRET - Contact	Alone_BeforeRET	Contact	0.296
																														MS11	Mogol	Alone_BeforeRET	56.266			TY18	Carrying - Under_rejection	Carrying	Under_rejection	1.13227
																														MS11	Mogol	Holding	0.102215
																														MS11	Mogol	Transport	0
																														MS17	Mogol	Alone_BeforeRET	50.6702
																														MS17	Mogol	Holding	0
																														MS17	Mogol	Transport	0
																														MS24	Mogol	Alone_BeforeRET	4.37376
																														MSE10	Mama	Alone_BeforeRET	46.5517
																														MSE10	Mama	Holding	3.47452
																														MSE10	Mama	Transport	0
[truncated: 24 more columns]

## Sheet: Fig.3
Fig.3c-e	ID.video	Carrier	AvoidBehav_Dyad	RET_Lat_Session	PercentRejection_Session	PercentCarry_Session		Fig.3f-h	ID.video	Carrier	I_Call_freq_Rate_Dyad	RET_Lat_Session	PercentRejection_Session	PercentCarry_Session		Fig.3i	ID.video	Carrier	RET_Lat_Dyad	CallName	CallComponentRate		Fig.3j	ID.video	Carrier	PercentRejection_Dyad	CallName	CallComponentRate		Fig.3k	ID.video	Carrier	PercentCarry_Dyad	CallName	CallComponentRate		Fig.3l	Carrier	Caregiver	Birth	Infant	Normalized_AvoidBehav_Dyad	Normalized_I_Call_freq_Carried_Dyad		Fig.3n	Infant	Carrier2	group	Distance
	BP13	Beads1	0	62.8	0	0.907347			BGA12	Beads2	0.102705	110.4	0	0.84106			BGA12	Beads2	high	I_Phee_freq	0			BGA12	Beads2	low	I_Phee_freq	0			BGA12	Beads2	high	I_Phee_freq	0			Mama	Mother	1	Ataro	0.277778	0.389951			NA	Beads1 , Brother , 1	DI_SC	0
	BP18	Beads1	0	132.6	0	0.822585			BKO10	Beads2	0.690448	24.4	0	0.961233			BGA12	Beads2	high	I_Trill_freq	1			BGA12	Beads2	low	I_Trill_freq	1			BGA12	Beads2	high	I_Trill_freq	1			Tochan	Father	4	Ataro	0	0.0804423			NA	Ribbon1 , Sister , 1	DI_SC	0.00119388
	BP25	Beads1	0	9.2	0	0.985161			BKO23	Beads2	0.690448	5.4	0	0.991271			BGA12	Beads2	high	I_Vhee_freq	0			BGA12	Beads2	low	I_Vhee_freq	0			BGA12	Beads2	high	I_Vhee_freq	0			Hime	Mother	1	Bill	0	0			NA	Kachan , Mother , 2	DI_SC	0.00235447
	BS10	Beads1	0	173.8	0	0.780278			BKO27	Beads2	0.690448	7	0	0.988622			BGA12	Beads2	high	I_Twitter_freq	0			BGA12	Beads2	low	I_Twitter_freq	0			BGA12	Beads2	high	I_Twitter_freq	0			Oji	Father	1	Bill	0.0555556	0.00366599			NA	Hime , Mother , 3	DI_SC	0.00369549
	BS15	Beads1	0	38	0	0.94152			BKO3	Beads2	0.690448	52.2	0	0.920885			BGA12	Beads2	high	I_Tsik_freq	0			BGA12	Beads2	low	I_Tsik_freq	0			BGA12	Beads2	high	I_Tsik_freq	0			Hime	Mother	2	Charlotte	0	0.0372093			NA	Kachan , Mother , 3	DI_SC	0.0247899
	BS23	Beads1	0	20.4	0	0.967773			BMI16	Beads2	1.55852	9.2	0.0154149	0.985137			BKO10	Beads2	low	I_Phee_freq	0.333333			BKO10	Beads2	low	I_Phee_freq	0.333333			BKO10	Beads2	high	I_Phee_freq	0.333333			Oji	Father	2	Charlotte	0.0416667	0.0459534			NA	Beads2 , Father , 1	DI_SC	0.0351536
	BGA12	Beads2	0	110.4	0	0.84106			BMI24	Beads2	1.55852	9.8	0	0.984183			BKO10	Beads2	low	I_Trill_freq	0.666667			BKO10	Beads2	low	I_Trill_freq	0.666667			BKO10	Beads2	high	I_Trill_freq	0.666667			Hime	Mother	3	Diana	0	0.00369549			Charlotte	NA	SI_DC	0.0425743
	BKO10	Beads2	0.25	24.4	0	0.961233			BMI8	Beads2	1.55852	52	0	0.921045			BKO10	Beads2	low	I_Vhee_freq	0			BKO10	Beads2	low	I_Vhee_freq	0			BKO10	Beads2	high	I_Vhee_freq	0			Oji	Father	3	Diana	0	0.19835			NA	Tochan , Father , 4	DI_SC	0.0437525
	BKO23	Beads2	0.25	5.4	0	0.991271			BNI2	Beads2	0.196915	51.6	0	0.921936			BKO10	Beads2	low	I_Twitter_freq	0			BKO10	Beads2	low	I_Twitter_freq	0			BKO10	Beads2	high	I_Twitter_freq	0			Kachan	Mother	3	Gaku	0	0			George	NA	SI_DC	0.0465841
	BKO27	Beads2	0.25	7	0	0.988622			BP13	Beads1	0	62.8	0	0.907347			BKO10	Beads2	low	I_Tsik_freq	0			BKO10	Beads2	low	I_Tsik_freq	0			BKO10	Beads2	high	I_Tsik_freq	0			Tochan	Father	3	Gaku	0.333333	0.245465			NA	Oji , Father , 2	DI_SC	0.0476958
	BKO3	Beads2	0.25	52.2	0	0.920885			BP18	Beads1	0	132.6	0	0.822585			BKO23	Beads2	low	I_Phee_freq	0.333333			BKO23	Beads2	low	I_Phee_freq	0.333333			BKO23	Beads2	high	I_Phee_freq	0.333333			Hime	Mother	2	George	0.0416667	0.00190972			NA	Hime , Mother , 2	DI_SC	0.0546093
	BMI16	Beads2	0.333333	9.2	0.0154149	0.985137			BP25	Beads1	0	9.2	0	0.985161			BKO23	Beads2	low	I_Trill_freq	0.666667			BKO23	Beads2	low	I_Trill_freq	0.666667			BKO23	Beads2	high	I_Trill_freq	0.666667			Oji	Father	2	George	0	0.0227417			NA	Oji , Father , 1	DI_SC	0.0556764
	BMI24	Beads2	0.333333	9.8	0	0.984183			BS10	Beads1	0	173.8	0	0.780278			BKO23	Beads2	low	I_Vhee_freq	0			BKO23	Beads2	low	I_Vhee_freq	0			BKO23	Beads2	high	I_Vhee_freq	0			Hime	Mother	3	Henry	0	0			Bill	NA	SI_DC	0.0556764
	BMI8	Beads2	0.333333	52	0	0.921045			BS15	Beads1	0	38	0	0.94152			BKO23	Beads2	low	I_Twitter_freq	0			BKO23	Beads2	low	I_Twitter_freq	0			BKO23	Beads2	high	I_Twitter_freq	0			Oji	Father	3	Henry	0.0555556	0.0114797			Henry	NA	SI_DC	0.0567292
	BNI2	Beads2	0	51.6	0	0.921936			BS23	Beads1	0	20.4	0	0.967773			BKO23	Beads2	low	I_Tsik_freq	0			BKO23	Beads2	low	I_Tsik_freq	0			BKO23	Beads2	high	I_Tsik_freq	0			Hime	Mother	1	Kate	0.166667	0			Pearl	NA	SI_DC	0.111111
	BNI23	Beads2	0	603.2	NaN	0			CCU22	Chuck	4.40331	10.6	0.0101488	0.957254			BKO27	Beads2	low	I_Phee_freq	0.444444			BKO27	Beads2	low	I_Phee_freq	0.444444			BKO27	Beads2	high	I_Phee_freq	0.444444			Oji	Father	1	Kate	0	0			Stone	NA	SI_DC	0.111118
	CCU22	Chuck	0	10.6	0.0101488	0.957254			CCU3	Chuck	4.40331	14.2	0	0.976993			BKO27	Beads2	low	I_Trill_freq	0.555556			BKO27	Beads2	low	I_Trill_freq	0.555556			BKO27	Beads2	high	I_Trill_freq	0.555556			Beads2	Father	1	Kodemari	0.0416667	0.0256855			Setaro	NA	SI_DC	0.118173
	CCU3	Chuck	0	14.2	0	0.976993			CCU5	Chuck	4.40331	7.2	0	0.988266			BKO27	Beads2	low	I_Vhee_freq	0			BKO27	Beads2	low	I_Vhee_freq	0			BKO27	Beads2	high	I_Vhee_freq	0			Ume	Mother	1	Kodemari	0.222222	0.459913			NA	Hime , Mother , 1	DI_SC	0.166667
	CCU5	Chuck	0	7.2	0	0.988266			CCU9	Chuck	4.40331	18.4	0.0109854	0.970284			BKO27	Beads2	low	I_Twitter_freq	0			BKO27	Beads2	low	I_Twitter_freq	0			BKO27	Beads2	high	I_Twitter_freq	0			Beads2	Father	1	Mimosa	0.0555556	0.0579791			Kate	NA	SI_DC	0.166667
	CCU9	Chuck	0	18.4	0.0109854	0.970284			CH11	Chuck	6.8091	21.6	0.0342886	0.57862			BKO27	Beads2	low	I_Tsik_freq	0			BKO27	Beads2	low	I_Tsik_freq	0			BKO27	Beads2	high	I_Tsik_freq	0			Ume	Mother	1	Mimosa	0.388889	0.13623			Diana	NA	SI_DC	0.194655
	CH11	Chuck	6	21.6	0.0342886	0.57862			CH21	Chuck	6.8091	53	0.00904159	0.163949			BKO3	Beads2	low	I_Phee_freq	0			BKO3	Beads2	low	I_Phee_freq	0			BKO3	Beads2	high	I_Phee_freq	0			Beads1	Brother	1	Pearl	0	0			NA	Oji , Father , 3	DI_SC	0.194954
	CH16	Chuck	6	313.8	NaN	0			CH8	Chuck	6.8091	117.8	0.0284793	0.481376			BKO3	Beads2	low	I_Trill_freq	1			BKO3	Beads2	low	I_Trill_freq	1			BKO3	Beads2	high	I_Trill_freq	1			Ribbon1	Sister	1	Pearl	0.111111	0			NA	Ribbon2 , Mother , 1	DI_SC	0.202312
	CH19	Chuck	6	313.8	NaN	0			CJO15	Chuck	18.4255	5.8	0.0350145	0.99077			BKO3	Beads2	low	I_Vhee_freq	0			BKO3	Beads2	low	I_Vhee_freq	0			BKO3	Beads2	high	I_Vhee_freq	0			Kachan	Mother	2	Pon	0	0.00601962			Suisen	NA	SI_DC	0.218815
	CH21	Chuck	6	53	0.00904159	0.163949			CJO19	Chuck	18.4255	11.6	0.0493869	0.953866			BKO3	Beads2	low	I_Twitter_freq	0			BKO3	Beads2	low	I_Twitter_freq	0			BKO3	Beads2	high	I_Twitter_freq	0			Tochan	Father	2	Pon	0.5	0.0320701			NA	Kabu , Father , 1	DI_SC	0.267112
	CH24	Chuck	6	305.4	NaN	0			CWE27	Chuck	0.03367	20.2	0	0.967398			BKO3	Beads2	low	I_Tsik_freq	0			BKO3	Beads2	low	I_Tsik_freq	0			BKO3	Beads2	high	I_Tsik_freq	0			Kachan	Mother	3	Saku	0	0.0247899			Shirayuri	NA	SI_DC	0.290411
	CH8	Chuck	6	117.8	0.0284793	0.481376			CWE4	Chuck	0.03367	5.8	0.00429184	0.990517			BMI16	Beads2	low	I_Phee_freq	0.0666667			BMI16	Beads2	low	I_Phee_freq	0.0666667			BMI16	Beads2	high	I_Phee_freq	0.0666667			Tochan	Father	3	Saku	0.458333	1			Mimosa	NA	SI_DC	0.342395
	CJO15	Chuck	0.5	5.8	0.0350145	0.99077			CWE8	Chuck	0.03367	11.4	0	0.981766			BMI16	Beads2	low	I_Trill_freq	0.8			BMI16	Beads2	low	I_Trill_freq	0.8			BMI16	Beads2	high	I_Trill_freq	0.8			Mama	Mother	1	Setaro	0.111111	0.0769295			NA	Mama , Mother , 1	DI_SC	0.354627
	CJO19	Chuck	0.5	11.6	0.0493869	0.953866			FCU16	Fastner	0.197896	15.6	0	0.974855			BMI16	Beads2	low	I_Vhee_freq	0			BMI16	Beads2	low	I_Vhee_freq	0			BMI16	Beads2	high	I_Vhee_freq	0			Tochan	Father	4	Setaro	0	0.0366898			NA	Ume , Mother , 1	DI_SC	0.364072
	CWE27	Chuck	0	20.2	0	0.967398			FCU21	Fastner	0.197896	15.2	0	0.975649			BMI16	Beads2	low	I_Twitter_freq	0.133333			BMI16	Beads2	low	I_Twitter_freq	0.133333			BMI16	Beads2	high	I_Twitter_freq	0.133333			Kabu	Father	1	Shirayuri	0.111111	0.253913			Gaku	NA	SI_DC	0.413961
	CWE4	Chuck	0	5.8	0.00429184	0.990517			FCU26	Fastner	0.197896	6.4	0	0.98958			BMI16	Beads2	low	I_Tsik_freq	0			BMI16	Beads2	low	I_Tsik_freq	0			BMI16	Beads2	high	I_Tsik_freq	0			Ribbon2	Mother	1	Shirayuri	0.388889	0.169189			Ataro	NA	SI_DC	0.41588
	CWE8	Chuck	0	11.4	0	0.981766			FCU4	Fastner	0.197896	7.2	0	0.988323			BMI24	Beads2	low	I_Phee_freq	0.565217			BMI24	Beads2	low	I_Phee_freq	0.565217			BMI24	Beads2	high	I_Phee_freq	0.565217			Beads1	Brother	1	Stone	0	0			Kodemari	NA	SI_DC	0.47027
	FCU16	Fastner	0	15.6	0	0.974855			FCU8	Fastner	0.197896	16	0	0.974034			BMI24	Beads2	low	I_Trill_freq	0.434783			BMI24	Beads2	low	I_Trill_freq	0.434783			BMI24	Beads2	high	I_Trill_freq	0.434783			Ribbon1	Sister	1	Stone	0.111111	0.00119388			Pon	NA	SI_DC	0.500678
	FCU21	Fastner	0	15.2	0	0.975649			FH10	Fastner	0.337172	11	0	0.982434			BMI24	Beads2	low	I_Vhee_freq	0			BMI24	Beads2	low	I_Vhee_freq	0			BMI24	Beads2	high	I_Vhee_freq	0			Kabu	Father	1	Suisen	0	0.0110081			NA	Tochan , Father , 3	DI_SC	0.764819
	FCU26	Fastner	0	6.4	0	0.98958			FH15	Fastner	0.337172	33.2	0	0.922949			BMI24	Beads2	low	I_Twitter_freq	0			BMI24	Beads2	low	I_Twitter_freq	0			BMI24	Beads2	high	I_Twitter_freq	0			Ribbon2	Mother	1	Suisen	0.208333	0.0779208			NA	Tochan , Father , 2	DI_SC	0.78276
	FCU4	Fastner	0	7.2	0	0.988323			FH18	Fastner	0.337172	9.8	0	0.985006			BMI24	Beads2	low	I_Tsik_freq	0			BMI24	Beads2	low	I_Tsik_freq	0			BMI24	Beads2	high	I_Tsik_freq	0			Kachan	Mother	2	Yu	0	0.00366515			Saku	NA	SI_DC	1.07755
	FCU8	Fastner	0	16	0	0.974034			FH21	Fastner	0.337172	16.2	0	0.97468			BMI8	Beads2	low	I_Phee_freq	0.555556			BMI8	Beads2	low	I_Phee_freq	0.555556			BMI8	Beads2	high	I_Phee_freq	0.555556			Tochan	Father	2	Yu	0.888889	0.711393			Yu	NA	SI_DC	1.13622
	FH10	Fastner	0.5	11	0	0.982434			FH24	Fastner	0.337172	25.4	0	0.960863			BMI8	Beads2	low	I_Trill_freq	0.444444			BMI8	Beads2	low	I_Trill_freq	0.444444			BMI8	Beads2	high	I_Trill_freq	0.444444
	FH15	Fastner	0.5	33.2	0	0.922949			FH7	Fastner	0.337172	51	0	0.921028			BMI8	Beads2	low	I_Vhee_freq	0			BMI8	Beads2	low	I_Vhee_freq	0			BMI8	Beads2	high	I_Vhee_freq	0
	FH18	Fastner	0.5	9.8	0	0.985006			FJO15	Fastner	0.0339559	6.6	0	0.989279			BMI8	Beads2	low	I_Twitter_freq	0			BMI8	Beads2	low	I_Twitter_freq	0			BMI8	Beads2	high	I_Twitter_freq	0
	FH21	Fastner	0.5	16.2	0	0.97468			FJO19	Fastner	0.0339559	5.2	0	0.991553			BMI8	Beads2	low	I_Tsik_freq	0			BMI8	Beads2	low	I_Tsik_freq	0			BMI8	Beads2	high	I_Tsik_freq	0
	FH24	Fastner	0.5	25.4	0	0.960863			FJO7	Fastner	0.0339559	11.8	0.0079602	0.980807			BNI2	Beads2	high	I_Phee_freq	0			BNI2	Beads2	low	I_Phee_freq	0			BNI2	Beads2	low	I_Phee_freq	0
	FH7	Fastner	0.5	51	0	0.921028			FWE11	Fastner	0.0861916	14.4	0	0.976789			BNI2	Beads2	high	I_Trill_freq	1			BNI2	Beads2	low	I_Trill_freq	1			BNI2	Beads2	low	I_Trill_freq	1
	FJO15	Fastner	0	6.6	0	0.989279			FWE15	Fastner	0.0861916	7	0	0.98861			BNI2	Beads2	high	I_Vhee_freq	0			BNI2	Beads2	low	I_Vhee_freq	0			BNI2	Beads2	low	I_Vhee_freq	0
	FJO19	Fastner	0	5.2	0	0.991553			FWE19	Fastner	0.0861916	5	0	0.991902			BNI2	Beads2	high	I_Twitter_freq	0			BNI2	Beads2	low	I_Twitter_freq	0			BNI2	Beads2	low	I_Twitter_freq	0
	FJO7	Fastner	0	11.8	0.0079602	0.980807			FWE27	Fastner	0.0861916	5.2	0	0.991514			BNI2	Beads2	high	I_Tsik_freq	0			BNI2	Beads2	low	I_Tsik_freq	0			BNI2	Beads2	low	I_Tsik_freq	0
	FWE11	Fastner	0.285714	14.4	0	0.976789			FWE3	Fastner	0.0861916	15.4	0.0143979	0.975423			CCU22	Chuck	low	I_Phee_freq	0			CCU22	Chuck	low	I_Phee_freq	0			CCU22	Chuck	high	I_Phee_freq	0
	FWE15	Fastner	0.285714	7	0	0.98861			FWE5	Fastner	0.0861916	16.6	0	0.972324			CCU22	Chuck	low	I_Trill_freq	0.176471			CCU22	Chuck	low	I_Trill_freq	0.176471			CCU22	Chuck	high	I_Trill_freq	0.176471
	FWE19	Fastner	0.285714	5	0	0.991902			FWE7	Fastner	0.0861916	9.2	0	0.985021			CCU22	Chuck	low	I_Vhee_freq	0.470588			CCU22	Chuck	low	I_Vhee_freq	0.470588			CCU22	Chuck	high	I_Vhee_freq	0.470588
	FWE27	Fastner	0.285714	5.2	0	0.991514			HB16	Hime	0	43	0	0.93356			CCU22	Chuck	low	I_Twitter_freq	0			CCU22	Chuck	low	I_Twitter_freq	0			CCU22	Chuck	high	I_Twitter_freq	0
	FWE3	Fastner	0.285714	15.4	0.0143979	0.975423			HB23	Hime	0	37.6	0	0.942154			CCU22	Chuck	low	I_Tsik_freq	0.352941			CCU22	Chuck	low	I_Tsik_freq	0.352941			CCU22	Chuck	high	I_Tsik_freq	0.352941
	FWE5	Fastner	0.285714	16.6	0	0.972324			HB9	Hime	0	46.6	0	0.928963			CCU3	Chuck	low	I_Phee_freq	0.772727			CCU3	Chuck	low	I_Phee_freq	0.772727			CCU3	Chuck	high	I_Phee_freq	0.772727
	FWE7	Fastner	0.285714	9.2	0	0.985021			HCH16	Hime	1.00022	18.8	0	0.969619			CCU3	Chuck	low	I_Trill_freq	0.181818			CCU3	Chuck	low	I_Trill_freq	0.181818			CCU3	Chuck	high	I_Trill_freq	0.181818
	HB16	Hime	0	43	0	0.93356			HCH23	Hime	1.00022	16	0	0.974595			CCU3	Chuck	low	I_Vhee_freq	0			CCU3	Chuck	low	I_Vhee_freq	0			CCU3	Chuck	high	I_Vhee_freq	0
	HB23	Hime	0	37.6	0	0.942154			HCH3	Hime	1.00022	19.4	0	0.96901			CCU3	Chuck	low	I_Twitter_freq	0.0454545			CCU3	Chuck	low	I_Twitter_freq	0.0454545			CCU3	Chuck	high	I_Twitter_freq	0.0454545
	HB9	Hime	0	46.6	0	0.928963			HCH9	Hime	1.00022	40.2	0	0.936713			CCU3	Chuck	low	I_Tsik_freq	0			CCU3	Chuck	low	I_Tsik_freq	0			CCU3	Chuck	high	I_Tsik_freq	0
	HCH16	Hime	0	18.8	0	0.969619			HDI11	Hime	0.0993378	18.8	0	0.97014			CCU5	Chuck	low	I_Phee_freq	0.409091			CCU5	Chuck	low	I_Phee_freq	0.409091			CCU5	Chuck	high	I_Phee_freq	0.409091
	HCH23	Hime	0	16	0	0.974595			HDI15	Hime	0.0993378	37.6	0	0.94125			CCU5	Chuck	low	I_Trill_freq	0.454545			CCU5	Chuck	low	I_Trill_freq	0.454545			CCU5	Chuck	high	I_Trill_freq	0.454545
	HCH3	Hime	0	19.4	0	0.96901			HDI27	Hime	0.0993378	15.2	0	0.975555			CCU5	Chuck	low	I_Vhee_freq	0			CCU5	Chuck	low	I_Vhee_freq	0			CCU5	Chuck	high	I_Vhee_freq	0
	HCH9	Hime	0	40.2	0	0.936713			HDI3	Hime	0.0993378	24	0	0.961783			CCU5	Chuck	low	I_Twitter_freq	0.0909091			CCU5	Chuck	low	I_Twitter_freq	0.0909091			CCU5	Chuck	high	I_Twitter_freq	0.0909091
	HDI11	Hime	0	18.8	0	0.97014			HDI7	Hime	0.0993378	19.4	0	0.969059			CCU5	Chuck	low	I_Tsik_freq	0.0454545			CCU5	Chuck	low	I_Tsik_freq	0.0454545			CCU5	Chuck	high	I_Tsik_freq	0.0454545
	HDI15	Hime	0	37.6	0	0.94125			HEU11	Hime	1.16601	40.6	0	0.937054			CCU9	Chuck	low	I_Phee_freq	0			CCU9	Chuck	low	I_Phee_freq	0			CCU9	Chuck	high	I_Phee_freq	0
	HDI27	Hime	0	15.2	0	0.975555			HEU13	Hime	1.16601	38.6	0	0.940432			CCU9	Chuck	low	I_Trill_freq	0.666667			CCU9	Chuck	low	I_Trill_freq	0.666667			CCU9	Chuck	high	I_Trill_freq	0.666667
	HDI3	Hime	0	24	0	0.961783			HEU15	Hime	1.16601	19.2	0	0.969398			CCU9	Chuck	low	I_Vhee_freq	0			CCU9	Chuck	low	I_Vhee_freq	0			CCU9	Chuck	high	I_Vhee_freq	0
	HDI7	Hime	0	19.4	0	0.969059			HEU17	Hime	1.16601	30.6	0.00230263	0.952083			CCU9	Chuck	low	I_Twitter_freq	0			CCU9	Chuck	low	I_Twitter_freq	0			CCU9	Chuck	high	I_Twitter_freq	0
	HEU11	Hime	0	40.6	0	0.937054			HEU19	Hime	1.16601	39.2	0	0.939785			CCU9	Chuck	low	I_Tsik_freq	0.333333			CCU9	Chuck	low	I_Tsik_freq	0.333333			CCU9	Chuck	high	I_Tsik_freq	0.333333
	HEU13	Hime	0	38.6	0	0.940432			HEU23	Hime	1.16601	21.2	0	0.966466			CJO15	Chuck	low	I_Phee_freq	0.0285714			CJO15	Chuck	high	I_Phee_freq	0.0285714			CJO15	Chuck	high	I_Phee_freq	0.0285714
	HEU15	Hime	0	19.2	0	0.969398			HEU24	Hime	1.16601	23.2	0	0.963326			CJO15	Chuck	low	I_Trill_freq	0.114286			CJO15	Chuck	high	I_Trill_freq	0.114286			CJO15	Chuck	high	I_Trill_freq	0.114286
	HEU17	Hime	0	30.6	0.00230263	0.952083			HEU3	Hime	1.16601	35.8	0	0.944132			CJO15	Chuck	low	I_Vhee_freq	0.557143			CJO15	Chuck	high	I_Vhee_freq	0.557143			CJO15	Chuck	high	I_Vhee_freq	0.557143
	HEU19	Hime	0	39.2	0	0.939785			HEU5	Hime	1.16601	17	0	0.972843			CJO15	Chuck	low	I_Twitter_freq	0			CJO15	Chuck	high	I_Twitter_freq	0			CJO15	Chuck	high	I_Twitter_freq	0
	HEU23	Hime	0	21.2	0	0.966466			HEU7	Hime	1.16601	23.4	0	0.962798			CJO15	Chuck	low	I_Tsik_freq	0.3			CJO15	Chuck	high	I_Tsik_freq	0.3			CJO15	Chuck	high	I_Tsik_freq	0.3
	HEU24	Hime	0	23.2	0	0.963326			HEU9	Hime	1.16601	15.2	0	0.975657			CJO19	Chuck	low	I_Phee_freq	0.0294118			CJO19	Chuck	high	I_Phee_freq	0.0294118			CJO19	Chuck	high	I_Phee_freq	0.0294118
	HEU3	Hime	0	35.8	0	0.944132			HGE13	Hime	0.0513347	26.6	0	0.957097			CJO19	Chuck	low	I_Trill_freq	0.142157			CJO19	Chuck	high	I_Trill_freq	0.142157			CJO19	Chuck	high	I_Trill_freq	0.142157
	HEU5	Hime	0	17	0	0.972843			HGE19	Hime	0.0513347	14.8	0	0.976297			CJO19	Chuck	low	I_Vhee_freq	0.401961			CJO19	Chuck	high	I_Vhee_freq	0.401961			CJO19	Chuck	high	I_Vhee_freq	0.401961
	HEU7	Hime	0	23.4	0	0.962798			HGE26	Hime	0.0513347	16	0	0.928208			CJO19	Chuck	low	I_Twitter_freq	0.00980392			CJO19	Chuck	high	I_Twitter_freq	0.00980392			CJO19	Chuck	high	I_Twitter_freq	0.00980392
	HEU9	Hime	0	15.2	0	0.975657			HGE5	Hime	0.0513347	10	0	0.984026			CJO19	Chuck	low	I_Tsik_freq	0.416667			CJO19	Chuck	high	I_Tsik_freq	0.416667			CJO19	Chuck	high	I_Tsik_freq	0.416667
	HGE13	Hime	0.25	26.6	0	0.957097			HHE13	Hime	0	25.8	0	0.95893			CWE4	Chuck	low	I_Phee_freq	1			CWE4	Chuck	low	I_Phee_freq	1			CWE4	Chuck	high	I_Phee_freq	1
	HGE19	Hime	0.25	14.8	0	0.976297			HHE22	Hime	0	32.8	0	0.948557			CWE4	Chuck	low	I_Trill_freq	0			CWE4	Chuck	low	I_Trill_freq	0			CWE4	Chuck	high	I_Trill_freq	0
	HGE26	Hime	0.25	16	0	0.928208			HHE5	Hime	0	16	0	0.974227			CWE4	Chuck	low	I_Vhee_freq	0			CWE4	Chuck	low	I_Vhee_freq	0			CWE4	Chuck	high	I_Vhee_freq	0
	HGE5	Hime	0.25	10	0	0.984026			HHE9	Hime	0	16.2	0	0.974154			CWE4	Chuck	low	I_Twitter_freq	0			CWE4	Chuck	low	I_Twitter_freq	0			CWE4	Chuck	high	I_Twitter_freq	0
	HHE13	Hime	0	25.8	0	0.95893			HK14	Hime	0	28	0	0.95675			CWE4	Chuck	low	I_Tsik_freq	0			CWE4	Chuck	low	I_Tsik_freq	0			CWE4	Chuck	high	I_Tsik_freq	0
	HHE22	Hime	0	32.8	0	0.948557			HK20	Hime	0	16.2	0	0.406828			FCU16	Fastner	low	I_Phee_freq	0			FCU16	Fastner	low	I_Phee_freq	0			FCU16	Fastner	high	I_Phee_freq	0
	HHE5	Hime	0	16	0	0.974227			HK27	Hime	0	15.6	0	0.975309			FCU16	Fastner	low	I_Trill_freq	1			FCU16	Fastner	low	I_Trill_freq	1			FCU16	Fastner	high	I_Trill_freq	1
	HHE9	Hime	0	16.2	0	0.974154			KGA10	Kachan	0	14.4	0	0.976982			FCU16	Fastner	low	I_Vhee_freq	0			FCU16	Fastner	low	I_Vhee_freq	0			FCU16	Fastner	high	I_Vhee_freq	0
	HK14	Hime	1	28	0	0.95675			KGA17	Kachan	0	8.8	0	0.985969			FCU16	Fastner	low	I_Twitter_freq	0			FCU16	Fastner	low	I_Twitter_freq	0			FCU16	Fastner	high	I_Twitter_freq	0
	HK20	Hime	1	16.2	0	0.406828			KGA25	Kachan	0	14.2	0	0.977134			FCU16	Fastner	low	I_Tsik_freq	0			FCU16	Fastner	low	I_Tsik_freq	0			FCU16	Fastner	high	I_Tsik_freq	0
	HK27	Hime	1	15.6	0	0.975309			KGA3	Kachan	0	24.2	0	0.96004			FCU21	Fastner	low	I_Phee_freq	0			FCU21	Fastner	low	I_Phee_freq	0			FCU21	Fastner	high	I_Phee_freq	0
	KSH11	Kabu	0.666667	105.8	0	0.852235			KP13	Kachan	0.161812	31.6	0	0.951355			FCU21	Fastner	low	I_Trill_freq	1			FCU21	Fastner	low	I_Trill_freq	1			FCU21	Fastner	high	I_Trill_freq	1
	KSH19	Kabu	0.666667	16.2	0.0138636	0.876559			KP18	Kachan	0.161812	13	0	0.979286			FCU21	Fastner	low	I_Vhee_freq	0			FCU21	Fastner	low	I_Vhee_freq	0			FCU21	Fastner	high	I_Vhee_freq	0
	KSH26	Kabu	0.666667	48.8	0.257805	0.302559			KP25	Kachan	0.161812	28	0	0.95675			FCU21	Fastner	low	I_Twitter_freq	0			FCU21	Fastner	low	I_Twitter_freq	0			FCU21	Fastner	high	I_Twitter_freq	0
	KSU14	Kabu	0	12.4	0	0.980032			KSA13	Kachan	0.666371	8.6	0	0.985998			FCU21	Fastner	low	I_Tsik_freq	0			FCU21	Fastner	low	I_Tsik_freq	0			FCU21	Fastner	high	I_Tsik_freq	0
	KSU24	Kabu	0	7	0	0.988618			KSA19	Kachan	0.666371	11.6	0	0.981308			FCU26	Fastner	low	I_Phee_freq	0			FCU26	Fastner	low	I_Phee_freq	0			FCU26	Fastner	high	I_Phee_freq	0
	KSU7	Kabu	0	603	NaN	0			KSA27	Kachan	0.666371	13.8	0	0.977941			FCU26	Fastner	low	I_Trill_freq	1			FCU26	Fastner	low	I_Trill_freq	1			FCU26	Fastner	high	I_Trill_freq	1
	KGA10	Kachan	0	14.4	0	0.976982			KSA6	Kachan	0.666371	11.4	0	0.981678			FCU26	Fastner	low	I_Vhee_freq	0			FCU26	Fastner	low	I_Vhee_freq	0			FCU26	Fastner	high	I_Vhee_freq	0
	KGA17	Kachan	0	8.8	0	0.985969			KSH11	Kabu	6.8254	105.8	0	0.852235			FCU26	Fastner	low	I_Twitter_freq	0			FCU26	Fastner	low	I_Twitter_freq	0			FCU26	Fastner	high	I_Twitter_freq	0
	KGA25	Kachan	0	14.2	0	0.977134			KSH19	Kabu	6.8254	16.2	0.0138636	0.876559			FCU26	Fastner	low	I_Tsik_freq	0			FCU26	Fastner	low	I_Tsik_freq	0			FCU26	Fastner	high	I_Tsik_freq	0
	KGA3	Kachan	0	24.2	0	0.96004			KSH26	Kabu	6.8254	48.8	0.257805	0.302559			FCU4	Fastner	low	I_Phee_freq	0			FCU4	Fastner	low	I_Phee_freq	0			FCU4	Fastner	high	I_Phee_freq	0
	KP13	Kachan	0	31.6	0	0.951355			KSU14	Kabu	0.295907	12.4	0	0.980032			FCU4	Fastner	low	I_Trill_freq	0.333333			FCU4	Fastner	low	I_Trill_freq	0.333333			FCU4	Fastner	high	I_Trill_freq	0.333333
	KP18	Kachan	0	13	0	0.979286			KSU24	Kabu	0.295907	7	0	0.988618			FCU4	Fastner	low	I_Vhee_freq	0			FCU4	Fastner	low	I_Vhee_freq	0			FCU4	Fastner	high	I_Vhee_freq	0
	KP25	Kachan	0	28	0	0.95675			KY10	Kachan	0.0985222	30.4	0	0.952455			FCU4	Fastner	low	I_Twitter_freq	0			FCU4	Fastner	low	I_Twitter_freq	0			FCU4	Fastner	high	I_Twitter_freq	0
	KSA13	Kachan	0	8.6	0	0.985998			KY21	Kachan	0.0985222	9.8	0	0.984503			FCU4	Fastner	low	I_Tsik_freq	0.666667			FCU4	Fastner	low	I_Tsik_freq	0.666667			FCU4	Fastner	high	I_Tsik_freq	0.666667
	KSA19	Kachan	0	11.6	0	0.981308			LP11	Lame	0	21	0	0.967218			FCU8	Fastner	low	I_Phee_freq	0			FCU8	Fastner	low	I_Phee_freq	0			FCU8	Fastner	high	I_Phee_freq	0
	KSA27	Kachan	0	13.8	0	0.977941			LP24	Lame	0	148	0	0.805314			FCU8	Fastner	low	I_Trill_freq	1			FCU8	Fastner	low	I_Trill_freq	1			FCU8	Fastner	high	I_Trill_freq	1
	KSA6	Kachan	0	11.4	0	0.981678			LS14	Lame	0	8.2	0	0.986778			FCU8	Fastner	low	I_Vhee_freq	0			FCU8	Fastner	low	I_Vhee_freq	0			FCU8	Fastner	high	I_Vhee_freq	0
	KY10	Kachan	0	30.4	0	0.952455			LS8	Lame	0	161.2	0	0.795535			FCU8	Fastner	low	I_Twitter_freq	0			FCU8	Fastner	low	I_Twitter_freq	0			FCU8	Fastner	high	I_Twitter_freq	0
	KY21	Kachan	0	9.8	0	0.984503			MAP11	Maru	0.326054	38.8	0	0.942399			FCU8	Fastner	low	I_Tsik_freq	0			FCU8	Fastner	low	I_Tsik_freq	0			FCU8	Fastner	high	I_Tsik_freq	0
	LP11	Lame	0	21	0	0.967218			MAP13	Maru	0.326054	27	0.00581959	0.958178			FJO7	Fastner	low	I_Phee_freq	0			FJO7	Fastner	low	I_Phee_freq	0			FJO7	Fastner	high	I_Phee_freq	0
	LP17	Lame	0	305.4	NaN	0			MAP15	Maru	0.326054	35.76	0	0.945616			FJO7	Fastner	low	I_Trill_freq	1			FJO7	Fastner	low	I_Trill_freq	1			FJO7	Fastner	high	I_Trill_freq	1
	LP24	Lame	0	148	0	0.805314			MAP19	Maru	0.326054	42.2	0	0.93523			FJO7	Fastner	low	I_Vhee_freq	0			FJO7	Fastner	low	I_Vhee_freq	0			FJO7	Fastner	high	I_Vhee_freq	0
	LS14	Lame	0.666667	8.2	0	0.986778			MAP21	Maru	0.326054	27.2	0	0.957973			FJO7	Fastner	low	I_Twitter_freq	0			FJO7	Fastner	low	I_Twitter_freq	0			FJO7	Fastner	high	I_Twitter_freq	0
	LS21	Lame	0.666667	303.4	NaN	0			MAP23	Maru	0.326054	35.6	0	0.945028			FJO7	Fastner	low	I_Tsik_freq	0			FJO7	Fastner	low	I_Tsik_freq	0			FJO7	Fastner	high	I_Tsik_freq	0
	LS8	Lame	0.666667	161.2	0	0.795535			MAP26	Maru	0.326054	46.2	0	0.930859			FWE19	Fastner	low	I_Phee_freq	0			FWE19	Fastner	low	I_Phee_freq	0			FWE19	Fastner	high	I_Phee_freq	0
	MAT14	Mama	1.66667	29.6	0.0308861	0.618928			MAP7	Maru	0.326054	45.8	0.00675241	0.931417			FWE19	Fastner	low	I_Trill_freq	1			FWE19	Fastner	low	I_Trill_freq	1			FWE19	Fastner	high	I_Trill_freq	1
	MAT21	Mama	1.66667	29.2	0	0.953666			MAT14	Mama	10.4822	29.6	0.0308861	0.618928			FWE19	Fastner	low	I_Vhee_freq	0			FWE19	Fastner	low	I_Vhee_freq	0			FWE19	Fastner	high	I_Vhee_freq	0
	MAT7	Mama	1.66667	55	0.0155678	0.658426			MAT21	Mama	10.4822	29.2	0	0.953666			FWE19	Fastner	low	I_Twitter_freq	0			FWE19	Fastner	low	I_Twitter_freq	0			FWE19	Fastner	high	I_Twitter_freq	0
	MSE10	Mama	0.666667	46.4	0	0.928943			MAT7	Mama	10.4822	55	0.0155678	0.658426			FWE19	Fastner	low	I_Tsik_freq	0			FWE19	Fastner	low	I_Tsik_freq	0			FWE19	Fastner	high	I_Tsik_freq	0
	MSE17	Mama	0.666667	9.8	0.00808458	0.521063			MS11	Mogol	0.0467873	234.6	0	0.732131			FWE27	Fastner	low	I_Phee_freq	0			FWE27	Fastner	low	I_Phee_freq	0			FWE27	Fastner	high	I_Phee_freq	0
	MSE24	Mama	0.666667	18.2	0	0.690186			MS17	Mogol	0.0467873	74.6	0	0.892009			FWE27	Fastner	low	I_Trill_freq	1			FWE27	Fastner	low	I_Trill_freq	1			FWE27	Fastner	high	I_Trill_freq	1
	MAP11	Maru	0.125	38.8	0	0.942399			MSE10	Mama	2.06793	46.4	0	0.928943			FWE27	Fastner	low	I_Vhee_freq	0			FWE27	Fastner	low	I_Vhee_freq	0			FWE27	Fastner	high	I_Vhee_freq	0
	MAP13	Maru	0.125	27	0.00581959	0.958178			MSE17	Mama	2.06793	9.8	0.00808458	0.521063			FWE27	Fastner	low	I_Twitter_freq	0			FWE27	Fastner	low	I_Twitter_freq	0			FWE27	Fastner	high	I_Twitter_freq	0
	MAP15	Maru	0.125	35.76	0	0.945616			MSE24	Mama	2.06793	18.2	0	0.690186			FWE27	Fastner	low	I_Tsik_freq	0			FWE27	Fastner	low	I_Tsik_freq	0			FWE27	Fastner	high	I_Tsik_freq	0
	MAP19	Maru	0.125	42.2	0	0.93523			MY12	Maru	0.459724	159.8	0	0.794496			FWE5	Fastner	low	I_Phee_freq	0.333333			FWE5	Fastner	low	I_Phee_freq	0.333333			FWE5	Fastner	high	I_Phee_freq	0.333333
	MAP21	Maru	0.125	27.2	0	0.957973			MY14	Maru	0.459724	21.6	0	0.966271			FWE5	Fastner	low	I_Trill_freq	0			FWE5	Fastner	low	I_Trill_freq	0			FWE5	Fastner	high	I_Trill_freq	0
	MAP23	Maru	0.125	35.6	0	0.945028			MY20	Maru	0.459724	15.2	0	0.976071			FWE5	Fastner	low	I_Vhee_freq	0			FWE5	Fastner	low	I_Vhee_freq	0			FWE5	Fastner	high	I_Vhee_freq	0
	MAP26	Maru	0.125	46.2	0	0.930859			MY22	Maru	0.459724	13.4	0	0.978797			FWE5	Fastner	low	I_Twitter_freq	0.666667			FWE5	Fastner	low	I_Twitter_freq	0.666667			FWE5	Fastner	high	I_Twitter_freq	0.666667
	MAP7	Maru	0.125	45.8	0.00675241	0.931417			OB13	Oji	0.0985449	24.8	0	0.961419			FWE5	Fastner	low	I_Tsik_freq	0			FWE5	Fastner	low	I_Tsik_freq	0			FWE5	Fastner	high	I_Tsik_freq	0
	MY12	Maru	0	159.8	0	0.794496			OB19	Oji	0.0985449	9.6	0	0.984551			HCH16	Hime	low	I_Phee_freq	0			HCH16	Hime	low	I_Phee_freq	0			HCH16	Hime	high	I_Phee_freq	0
	MY14	Maru	0	21.6	0	0.966271			OB26	Oji	0.0985449	9.2	0	0.985079			HCH16	Hime	low	I_Trill_freq	0.9375			HCH16	Hime	low	I_Trill_freq	0.9375			HCH16	Hime	high	I_Trill_freq	0.9375
	MY20	Maru	0	15.2	0	0.976071			OCH13	Oji	1.23526	10.4	0	0.983139			HCH16	Hime	low	I_Vhee_freq	0			HCH16	Hime	low	I_Vhee_freq	0			HCH16	Hime	high	I_Vhee_freq	0
	MY22	Maru	0	13.4	0	0.978797			OCH19	Oji	1.23526	12	0	0.980608			HCH16	Hime	low	I_Twitter_freq	0			HCH16	Hime	low	I_Twitter_freq	0			HCH16	Hime	high	I_Twitter_freq	0
	MP14	Mogol	0	304.2	NaN	0			OCH26	Oji	1.23526	12.6	0	0.979421			HCH16	Hime	low	I_Tsik_freq	0.0625			HCH16	Hime	low	I_Tsik_freq	0.0625			HCH16	Hime	high	I_Tsik_freq	0.0625
	MP21	Mogol	0	305.8	NaN	0			OCH5	Oji	1.23526	14	0	0.977778			HCH23	Hime	low	I_Phee_freq	0			HCH23	Hime	low	I_Phee_freq	0			HCH23	Hime	high	I_Phee_freq	0
	MP8	Mogol	0	304.2	NaN	0			ODI22	Oji	5.33182	6.4	0	0.989594			HCH23	Hime	low	I_Trill_freq	1			HCH23	Hime	low	I_Trill_freq	1			HCH23	Hime	high	I_Trill_freq	1
	MS11	Mogol	0	234.6	0	0.732131			ODI5	Oji	5.33182	14.4	0.0531845	0.976908			HCH23	Hime	low	I_Vhee_freq	0			HCH23	Hime	low	I_Vhee_freq	0			HCH23	Hime	high	I_Vhee_freq	0
	MS17	Mogol	0	74.6	0	0.892009			ODI9	Oji	5.33182	14	0	0.977543			HCH23	Hime	low	I_Twitter_freq	0			HCH23	Hime	low	I_Twitter_freq	0			HCH23	Hime	high	I_Twitter_freq	0
	MS24	Mogol	0	301.6	NaN	0			OEU23	Oji	14.0351	6.2	0.0100883	0.5141			HCH23	Hime	low	I_Tsik_freq	0			HCH23	Hime	low	I_Tsik_freq	0			HCH23	Hime	high	I_Tsik_freq	0
	OB13	Oji	0.333333	24.8	0	0.961419			OEU24	Oji	14.0351	7.4	0.0329724	0.65974			HCH3	Hime	low	I_Phee_freq	0			HCH3	Hime	low	I_Phee_freq	0			HCH3	Hime	high	I_Phee_freq	0
	OB19	Oji	0.333333	9.6	0	0.984551			OEU3	Oji	14.0351	17.2	0.0289188	0.972515			HCH3	Hime	low	I_Trill_freq	1			HCH3	Hime	low	I_Trill_freq	1			HCH3	Hime	high	I_Trill_freq	1
	OB26	Oji	0.333333	9.2	0	0.985079			OEU5	Oji	14.0351	18.4	0.159173	0.880869			HCH3	Hime	low	I_Vhee_freq	0			HCH3	Hime	low	I_Vhee_freq	0			HCH3	Hime	high	I_Vhee_freq	0
	OCH13	Oji	0.25	10.4	0	0.983139			OGE16	Oji	0.611315	9.2	0	0.985108			HCH3	Hime	low	I_Twitter_freq	0			HCH3	Hime	low	I_Twitter_freq	0			HCH3	Hime	high	I_Twitter_freq	0
	OCH19	Oji	0.25	12	0	0.980608			OGE23	Oji	0.611315	7.4	0	0.988122			HCH3	Hime	low	I_Tsik_freq	0			HCH3	Hime	low	I_Tsik_freq	0			HCH3	Hime	high	I_Tsik_freq	0
	OCH26	Oji	0.25	12.6	0	0.979421			OGE3	Oji	0.611315	16	0	0.974235			HCH9	Hime	low	I_Phee_freq	0			HCH9	Hime	low	I_Phee_freq	0			HCH9	Hime	high	I_Phee_freq	0
	OCH5	Oji	0.25	14	0	0.977778			OGE9	Oji	0.611315	19.6	0	0.968997			HCH9	Hime	low	I_Trill_freq	0.470588			HCH9	Hime	low	I_Trill_freq	0.470588			HCH9	Hime	high	I_Trill_freq	0.470588
	ODI22	Oji	0	6.4	0	0.989594			OHE27	Oji	0.308585	5.2	0	0.937298			HCH9	Hime	low	I_Vhee_freq	0			HCH9	Hime	low	I_Vhee_freq	0			HCH9	Hime	high	I_Vhee_freq	0
	ODI5	Oji	0	14.4	0.0531845	0.976908			OHE3	Oji	0.308585	34.2	0	0.946712			HCH9	Hime	low	I_Twitter_freq	0			HCH9	Hime	low	I_Twitter_freq	0			HCH9	Hime	high	I_Twitter_freq	0
	ODI9	Oji	0	14	0	0.977543			OHE7	Oji	0.308585	19	0	0.969851			HCH9	Hime	low	I_Tsik_freq	0.529412			HCH9	Hime	low	I_Tsik_freq	0.529412			HCH9	Hime	high	I_Tsik_freq	0.529412
	OEU23	Oji	0.5	6.2	0.0100883	0.5141			OK15	Oji	0	18.2	0	0.970973			HDI3	Hime	low	I_Phee_freq	0			HDI3	Hime	low	I_Phee_freq	0			HDI3	Hime	high	I_Phee_freq	0
	OEU24	Oji	0.5	7.4	0.0329724	0.65974			OK22	Oji	0	20	0	0.968274			HDI3	Hime	low	I_Trill_freq	0.8			HDI3	Hime	low	I_Trill_freq	0.8			HDI3	Hime	high	I_Trill_freq	0.8
	OEU3	Oji	0.5	17.2	0.0289188	0.972515			OK8	Oji	0	24	0	0.96224			HDI3	Hime	low	I_Vhee_freq	0			HDI3	Hime	low	I_Vhee_freq	0			HDI3	Hime	high	I_Vhee_freq	0
	OEU5	Oji	0.5	18.4	0.159173	0.880869			RP15	Ribbon1	0	41.2	0	0.937557			HDI3	Hime	low	I_Twitter_freq	0.2			HDI3	Hime	low	I_Twitter_freq	0.2			HDI3	Hime	high	I_Twitter_freq	0.2
	OGE16	Oji	0	9.2	0	0.985108			RP23	Ribbon1	0	37.4	0	0.942337			HDI3	Hime	low	I_Tsik_freq	0			HDI3	Hime	low	I_Tsik_freq	0			HDI3	Hime	high	I_Tsik_freq	0
	OGE23	Oji	0	7.4	0	0.988122			RS13	Ribbon1	0.0320924	49.2	0	0.925769			HEU11	Hime	low	I_Phee_freq	0			HEU11	Hime	low	I_Phee_freq	0			HEU11	Hime	high	I_Phee_freq	0
	OGE3	Oji	0	16	0	0.974235			RS18	Ribbon1	0.0320924	13.4	0	0.978491			HEU11	Hime	low	I_Trill_freq	1			HEU11	Hime	low	I_Trill_freq	1			HEU11	Hime	high	I_Trill_freq	1
	OGE9	Oji	0	19.6	0	0.968997			RS25	Ribbon1	0.0320924	211.6	0	0.746526			HEU11	Hime	low	I_Vhee_freq	0			HEU11	Hime	low	I_Vhee_freq	0			HEU11	Hime	high	I_Vhee_freq	0
	OHE27	Oji	0.333333	5.2	0	0.937298			RSH14	Ribbon2	4.54794	4.2	0.194784	0.400588			HEU11	Hime	low	I_Twitter_freq	0			HEU11	Hime	low	I_Twitter_freq	0			HEU11	Hime	high	I_Twitter_freq	0
	OHE3	Oji	0.333333	34.2	0	0.946712			RSH24	Ribbon2	4.54794	6.6	0.207358	0.194472			HEU11	Hime	low	I_Tsik_freq	0			HEU11	Hime	low	I_Tsik_freq	0			HEU11	Hime	high	I_Tsik_freq	0
	OHE7	Oji	0.333333	19	0	0.969851			RSH7	Ribbon2	4.54794	15.8	0.0763802	0.770387			HEU13	Hime	low	I_Phee_freq	0			HEU13	Hime	low	I_Phee_freq	0			HEU13	Hime	high	I_Phee_freq	0
	OK15	Oji	0	18.2	0	0.970973			RSU11	Ribbon2	2.09458	16.8	0.0157068	0.306581			HEU13	Hime	low	I_Trill_freq	1			HEU13	Hime	low	I_Trill_freq	1			HEU13	Hime	high	I_Trill_freq	1
	OK22	Oji	0	20	0	0.968274			RSU19	Ribbon2	2.09458	6.8	0.0424628	0.152279			HEU13	Hime	low	I_Vhee_freq	0			HEU13	Hime	low	I_Vhee_freq	0			HEU13	Hime	high	I_Vhee_freq	0
	OK8	Oji	0	24	0	0.96224			RSU26	Ribbon2	2.09458	5.8	0.195312	0.0415719			HEU13	Hime	low	I_Twitter_freq	0			HEU13	Hime	low	I_Twitter_freq	0			HEU13	Hime	high	I_Twitter_freq	0
	RP10	Ribbon1	0.666667	358.8	NaN	0			RSU4	Ribbon2	2.09458	534.6	0.328841	0.190811			HEU13	Hime	low	I_Tsik_freq	0			HEU13	Hime	low	I_Tsik_freq	0			HEU13	Hime	high	I_Tsik_freq	0
	RP15	Ribbon1	0.666667	41.2	0	0.937557			TAT10	Tochan	2.16235	14.6	0	0.97661			HEU15	Hime	low	I_Phee_freq	0			HEU15	Hime	low	I_Phee_freq	0			HEU15	Hime	high	I_Phee_freq	0
	RP23	Ribbon1	0.666667	37.4	0	0.942337			TAT17	Tochan	2.16235	16.4	0	0.97401			HEU15	Hime	low	I_Trill_freq	1			HEU15	Hime	low	I_Trill_freq	1			HEU15	Hime	high	I_Trill_freq	1
	RS13	Ribbon1	0.666667	49.2	0	0.925769			TAT24	Tochan	2.16235	11	0.0816822	0.803183			HEU15	Hime	low	I_Vhee_freq	0			HEU15	Hime	low	I_Vhee_freq	0			HEU15	Hime	high	I_Vhee_freq	0
	RS18	Ribbon1	0.666667	13.4	0	0.978491			TAT3	Tochan	2.16235	25.8	0	0.958641			HEU15	Hime	low	I_Twitter_freq	0			HEU15	Hime	low	I_Twitter_freq	0			HEU15	Hime	high	I_Twitter_freq	0
	RS25	Ribbon1	0.666667	211.6	0	0.746526			TGA13	Tochan	6.59829	23	0.21037	0.213811			HEU15	Hime	low	I_Tsik_freq	0			HEU15	Hime	low	I_Tsik_freq	0			HEU15	Hime	high	I_Tsik_freq	0
	RSH14	Ribbon2	2.33333	4.2	0.194784	0.400588			TGA19	Tochan	6.59829	16.6	0.0400552	0.936308			HEU17	Hime	low	I_Phee_freq	0.0175439			HEU17	Hime	low	I_Phee_freq	0.0175439			HEU17	Hime	high	I_Phee_freq	0.0175439
	RSH24	Ribbon2	2.33333	6.6	0.207358	0.194472			TGA6	Tochan	6.59829	10.2	0.107649	0.11296			HEU17	Hime	low	I_Trill_freq	0.508772			HEU17	Hime	low	I_Trill_freq	0.508772			HEU17	Hime	high	I_Trill_freq	0.508772
	RSH7	Ribbon2	2.33333	15.8	0.0763802	0.770387			TP10	Tochan	0.862069	12.4	0.0511945	0.092839			HEU17	Hime	low	I_Vhee_freq	0			HEU17	Hime	low	I_Vhee_freq	0			HEU17	Hime	high	I_Vhee_freq	0
	RSU11	Ribbon2	1.25	16.8	0.0157068	0.306581			TP21	Tochan	0.862069	10.6	0.151852	0.0858506			HEU17	Hime	low	I_Twitter_freq	0.0175439			HEU17	Hime	low	I_Twitter_freq	0.0175439			HEU17	Hime	high	I_Twitter_freq	0.0175439
	RSU19	Ribbon2	1.25	6.8	0.0424628	0.152279			TSA10	Tochan	26.8808	28	0.139535	0.161755			HEU17	Hime	low	I_Tsik_freq	0.45614			HEU17	Hime	low	I_Tsik_freq	0.45614			HEU17	Hime	high	I_Tsik_freq	0.45614
	RSU26	Ribbon2	1.25	5.8	0.195312	0.0415719			TSA17	Tochan	26.8808	21.6	0.0111349	0.732434			HEU19	Hime	low	I_Phee_freq	0			HEU19	Hime	low	I_Phee_freq	0			HEU19	Hime	high	I_Phee_freq	0
	RSU4	Ribbon2	1.25	534.6	0.328841	0.190811			TSA25	Tochan	26.8808	15.4	0.0310333	0.975209			HEU19	Hime	low	I_Trill_freq	1			HEU19	Hime	low	I_Trill_freq	1			HEU19	Hime	high	I_Trill_freq	1
	TAT10	Tochan	0	14.6	0	0.97661			TSA3	Tochan	26.8808	33	0.159021	0.518225			HEU19	Hime	low	I_Vhee_freq	0			HEU19	Hime	low	I_Vhee_freq	0			HEU19	Hime	high	I_Vhee_freq	0
	TAT17	Tochan	0	16.4	0	0.97401			TSE14	Tochan	0.986252	5.2	0	0.99152			HEU19	Hime	low	I_Twitter_freq	0			HEU19	Hime	low	I_Twitter_freq	0			HEU19	Hime	high	I_Twitter_freq	0
	TAT24	Tochan	0	11	0.0816822	0.803183			TSE21	Tochan	0.986252	16.2	0	0.974154			HEU19	Hime	low	I_Tsik_freq	0			HEU19	Hime	low	I_Tsik_freq	0			HEU19	Hime	high	I_Tsik_freq	0
	TAT3	Tochan	0	25.8	0	0.958641			TSE7	Tochan	0.986252	14.8	0	0.976213			HEU23	Hime	low	I_Phee_freq	0			HEU23	Hime	low	I_Phee_freq	0			HEU23	Hime	high	I_Phee_freq	0
	TGA13	Tochan	2	23	0.21037	0.213811			TY13	Tochan	19.1228	21	0.161504	0.140242			HEU23	Hime	low	I_Trill_freq	1			HEU23	Hime	low	I_Trill_freq	1			HEU23	Hime	high	I_Trill_freq	1
	TGA19	Tochan	2	16.6	0.0400552	0.936308			TY18	Tochan	19.1228	22.4	0.0577428	0.117738			HEU23	Hime	low	I_Vhee_freq	0			HEU23	Hime	low	I_Vhee_freq	0			HEU23	Hime	high	I_Vhee_freq	0
	TGA6	Tochan	2	10.2	0.107649	0.11296			TY25	Tochan	19.1228	9.6	0.00694444	0.0451269			HEU23	Hime	low	I_Twitter_freq	0			HEU23	Hime	low	I_Twitter_freq	0			HEU23	Hime	high	I_Twitter_freq	0
	TP10	Tochan	3	12.4	0.0511945	0.092839			UGA2	Ume	24.6711	88.6	0.281734	0.186275			HEU23	Hime	low	I_Tsik_freq	0			HEU23	Hime	low	I_Tsik_freq	0			HEU23	Hime	high	I_Tsik_freq	0
	TP21	Tochan	3	10.6	0.151852	0.0858506			UGA23	Ume	24.6711	34.4	0.0614525	0.0551618			HEU24	Hime	low	I_Phee_freq	0			HEU24	Hime	low	I_Phee_freq	0			HEU24	Hime	high	I_Phee_freq	0
	TSA10	Tochan	2.75	28	0.139535	0.161755			UKO16	Ume	12.3628	116.8	0.146739	0.100988			HEU24	Hime	low	I_Trill_freq	1			HEU24	Hime	low	I_Trill_freq	1			HEU24	Hime	high	I_Trill_freq	1
	TSA17	Tochan	2.75	21.6	0.0111349	0.732434			UKO24	Ume	12.3628	61.2	0.0598007	0.179434			HEU24	Hime	low	I_Vhee_freq	0			HEU24	Hime	low	I_Vhee_freq	0			HEU24	Hime	high	I_Vhee_freq	0
	TSA25	Tochan	2.75	15.4	0.0310333	0.975209			UKO7	Ume	12.3628	25.4	0.16077	0.608613			HEU24	Hime	low	I_Twitter_freq	0			HEU24	Hime	low	I_Twitter_freq	0			HEU24	Hime	high	I_Twitter_freq	0
	TSA3	Tochan	2.75	33	0.159021	0.518225			UMI10	Ume	3.66197	24.6	0.111554	0.397152			HEU24	Hime	low	I_Tsik_freq	0			HEU24	Hime	low	I_Tsik_freq	0			HEU24	Hime	high	I_Tsik_freq	0
	TSE14	Tochan	0	5.2	0	0.99152											HEU3	Hime	low	I_Phee_freq	0			HEU3	Hime	low	I_Phee_freq	0			HEU3	Hime	high	I_Phee_freq	0
	TSE21	Tochan	0	16.2	0	0.974154											HEU3	Hime	low	I_Trill_freq	0.888889			HEU3	Hime	low	I_Trill_freq	0.888889			HEU3	Hime	high	I_Trill_freq	0.888889
	TSE7	Tochan	0	14.8	0	0.976213											HEU3	Hime	low	I_Vhee_freq	0			HEU3	Hime	low	I_Vhee_freq	0			HEU3	Hime	high	I_Vhee_freq	0
	TY13	Tochan	5.33333	21	0.161504	0.140242											HEU3	Hime	low	I_Twitter_freq	0.111111			HEU3	Hime	low	I_Twitter_freq	0.111111			HEU3	Hime	high	I_Twitter_freq	0.111111
	TY18	Tochan	5.33333	22.4	0.0577428	0.117738											HEU3	Hime	low	I_Tsik_freq	0			HEU3	Hime	low	I_Tsik_freq	0			HEU3	Hime	high	I_Tsik_freq	0
	TY25	Tochan	5.33333	9.6	0.00694444	0.0451269											HEU5	Hime	low	I_Phee_freq	0			HEU5	Hime	low	I_Phee_freq	0			HEU5	Hime	high	I_Phee_freq	0
	UGA2	Ume	1.5	88.6	0.281734	0.186275											HEU5	Hime	low	I_Trill_freq	1			HEU5	Hime	low	I_Trill_freq	1			HEU5	Hime	high	I_Trill_freq	1
	UGA23	Ume	1.5	34.4	0.0614525	0.0551618											HEU5	Hime	low	I_Vhee_freq	0			HEU5	Hime	low	I_Vhee_freq	0			HEU5	Hime	high	I_Vhee_freq	0
	UKO16	Ume	1.33333	116.8	0.146739	0.100988											HEU5	Hime	low	I_Twitter_freq	0			HEU5	Hime	low	I_Twitter_freq	0			HEU5	Hime	high	I_Twitter_freq	0
	UKO24	Ume	1.33333	61.2	0.0598007	0.179434											HEU5	Hime	low	I_Tsik_freq	0			HEU5	Hime	low	I_Tsik_freq	0			HEU5	Hime	high	I_Tsik_freq	0
	UKO7	Ume	1.33333	25.4	0.16077	0.608613											HEU7	Hime	low	I_Phee_freq	0			HEU7	Hime	low	I_Phee_freq	0			HEU7	Hime	high	I_Phee_freq	0
	UMI10	Ume	2.33333	24.6	0.111554	0.397152											HEU7	Hime	low	I_Trill_freq	1			HEU7	Hime	low	I_Trill_freq	1			HEU7	Hime	high	I_Trill_freq	1
	UMI23	Ume	2.33333	602	NaN	0											HEU7	Hime	low	I_Vhee_freq	0			HEU7	Hime	low	I_Vhee_freq	0			HEU7	Hime	high	I_Vhee_freq	0
	UMI27	Ume	2.33333	601.4	NaN	0											HEU7	Hime	low	I_Twitter_freq	0			HEU7	Hime	low	I_Twitter_freq	0			HEU7	Hime	high	I_Twitter_freq	0
																	HEU7	Hime	low	I_Tsik_freq	0			HEU7	Hime	low	I_Tsik_freq	0			HEU7	Hime	high	I_Tsik_freq	0
																	HEU9	Hime	low	I_Phee_freq	0			HEU9	Hime	low	I_Phee_freq	0			HEU9	Hime	high	I_Phee_freq	0
																	HEU9	Hime	low	I_Trill_freq	1			HEU9	Hime	low	I_Trill_freq	1			HEU9	Hime	high	I_Trill_freq	1
																	HEU9	Hime	low	I_Vhee_freq	0			HEU9	Hime	low	I_Vhee_freq	0			HEU9	Hime	high	I_Vhee_freq	0
																	HEU9	Hime	low	I_Twitter_freq	0			HEU9	Hime	low	I_Twitter_freq	0			HEU9	Hime	high	I_Twitter_freq	0
																	HEU9	Hime	low	I_Tsik_freq	0			HEU9	Hime	low	I_Tsik_freq	0			HEU9	Hime	high	I_Tsik_freq	0
																	HGE26	Hime	low	I_Phee_freq	0			HGE26	Hime	low	I_Phee_freq	0			HGE26	Hime	high	I_Phee_freq	0
																	HGE26	Hime	low	I_Trill_freq	1			HGE26	Hime	low	I_Trill_freq	1			HGE26	Hime	high	I_Trill_freq	1
																	HGE26	Hime	low	I_Vhee_freq	0			HGE26	Hime	low	I_Vhee_freq	0			HGE26	Hime	high	I_Vhee_freq	0
																	HGE26	Hime	low	I_Twitter_freq	0			HGE26	Hime	low	I_Twitter_freq	0			HGE26	Hime	high	I_Twitter_freq	0
																	HGE26	Hime	low	I_Tsik_freq	0			HGE26	Hime	low	I_Tsik_freq	0			HGE26	Hime	high	I_Tsik_freq	0
																	KSA13	Kachan	low	I_Phee_freq	0.153846			KSA13	Kachan	low	I_Phee_freq	0.153846			KSA13	Kachan	high	I_Phee_freq	0.153846
																	KSA13	Kachan	low	I_Trill_freq	0.846154			KSA13	Kachan	low	I_Trill_freq	0.846154			KSA13	Kachan	high	I_Trill_freq	0.846154
																	KSA13	Kachan	low	I_Vhee_freq	0			KSA13	Kachan	low	I_Vhee_freq	0			KSA13	Kachan	high	I_Vhee_freq	0
																	KSA13	Kachan	low	I_Twitter_freq	0			KSA13	Kachan	low	I_Twitter_freq	0			KSA13	Kachan	high	I_Twitter_freq	0
																	KSA13	Kachan	low	I_Tsik_freq	0			KSA13	Kachan	low	I_Tsik_freq	0			KSA13	Kachan	high	I_Tsik_freq	0
																	KSA19	Kachan	low	I_Phee_freq	0.1			KSA19	Kachan	low	I_Phee_freq	0.1			KSA19	Kachan	high	I_Phee_freq	0.1
																	KSA19	Kachan	low	I_Trill_freq	0.9			KSA19	Kachan	low	I_Trill_freq	0.9			KSA19	Kachan	high	I_Trill_freq	0.9
																	KSA19	Kachan	low	I_Vhee_freq	0			KSA19	Kachan	low	I_Vhee_freq	0			KSA19	Kachan	high	I_Vhee_freq	0
																	KSA19	Kachan	low	I_Twitter_freq	0			KSA19	Kachan	low	I_Twitter_freq	0			KSA19	Kachan	high	I_Twitter_freq	0
																	KSA19	Kachan	low	I_Tsik_freq	0			KSA19	Kachan	low	I_Tsik_freq	0			KSA19	Kachan	high	I_Tsik_freq	0
																	KSA27	Kachan	low	I_Phee_freq	0.25			KSA27	Kachan	low	I_Phee_freq	0.25			KSA27	Kachan	high	I_Phee_freq	0.25
																	KSA27	Kachan	low	I_Trill_freq	0.75			KSA27	Kachan	low	I_Trill_freq	0.75			KSA27	Kachan	high	I_Trill_freq	0.75
																	KSA27	Kachan	low	I_Vhee_freq	0			KSA27	Kachan	low	I_Vhee_freq	0			KSA27	Kachan	high	I_Vhee_freq	0
																	KSA27	Kachan	low	I_Twitter_freq	0			KSA27	Kachan	low	I_Twitter_freq	0			KSA27	Kachan	high	I_Twitter_freq	0
																	KSA27	Kachan	low	I_Tsik_freq	0			KSA27	Kachan	low	I_Tsik_freq	0			KSA27	Kachan	high	I_Tsik_freq	0
																	KSH26	Kabu	high	I_Phee_freq	0.0465116			KSH26	Kabu	high	I_Phee_freq	0.0465116			KSH26	Kabu	low	I_Phee_freq	0.0465116
																	KSH26	Kabu	high	I_Trill_freq	0.116279			KSH26	Kabu	high	I_Trill_freq	0.116279			KSH26	Kabu	low	I_Trill_freq	0.116279
																	KSH26	Kabu	high	I_Vhee_freq	0.44186			KSH26	Kabu	high	I_Vhee_freq	0.44186			KSH26	Kabu	low	I_Vhee_freq	0.44186
																	KSH26	Kabu	high	I_Twitter_freq	0			KSH26	Kabu	high	I_Twitter_freq	0			KSH26	Kabu	low	I_Twitter_freq	0
																	KSH26	Kabu	high	I_Tsik_freq	0.395349			KSH26	Kabu	high	I_Tsik_freq	0.395349			KSH26	Kabu	low	I_Tsik_freq	0.395349
																	KSU14	Kabu	high	I_Phee_freq	0			KSU14	Kabu	low	I_Phee_freq	0			KSU14	Kabu	low	I_Phee_freq	0
																	KSU14	Kabu	high	I_Trill_freq	0			KSU14	Kabu	low	I_Trill_freq	0			KSU14	Kabu	low	I_Trill_freq	0
																	KSU14	Kabu	high	I_Vhee_freq	0.333333			KSU14	Kabu	low	I_Vhee_freq	0.333333			KSU14	Kabu	low	I_Vhee_freq	0.333333
																	KSU14	Kabu	high	I_Twitter_freq	0			KSU14	Kabu	low	I_Twitter_freq	0			KSU14	Kabu	low	I_Twitter_freq	0
																	KSU14	Kabu	high	I_Tsik_freq	0.666667			KSU14	Kabu	low	I_Tsik_freq	0.666667			KSU14	Kabu	low	I_Tsik_freq	0.666667
																	KSU24	Kabu	high	I_Phee_freq	0			KSU24	Kabu	low	I_Phee_freq	0			KSU24	Kabu	low	I_Phee_freq	0
																	KSU24	Kabu	high	I_Trill_freq	1			KSU24	Kabu	low	I_Trill_freq	1			KSU24	Kabu	low	I_Trill_freq	1
																	KSU24	Kabu	high	I_Vhee_freq	0			KSU24	Kabu	low	I_Vhee_freq	0			KSU24	Kabu	low	I_Vhee_freq	0
																	KSU24	Kabu	high	I_Twitter_freq	0			KSU24	Kabu	low	I_Twitter_freq	0			KSU24	Kabu	low	I_Twitter_freq	0
																	KSU24	Kabu	high	I_Tsik_freq	0			KSU24	Kabu	low	I_Tsik_freq	0			KSU24	Kabu	low	I_Tsik_freq	0
																	MAT14	Mama	high	I_Phee_freq	0.0746269			MAT14	Mama	low	I_Phee_freq	0.0746269			MAT14	Mama	low	I_Phee_freq	0.0746269
																	MAT14	Mama	high	I_Trill_freq	0.313433			MAT14	Mama	low	I_Trill_freq	0.313433			MAT14	Mama	low	I_Trill_freq	0.313433
																	MAT14	Mama	high	I_Vhee_freq	0.238806			MAT14	Mama	low	I_Vhee_freq	0.238806			MAT14	Mama	low	I_Vhee_freq	0.238806
																	MAT14	Mama	high	I_Twitter_freq	0			MAT14	Mama	low	I_Twitter_freq	0			MAT14	Mama	low	I_Twitter_freq	0
																	MAT14	Mama	high	I_Tsik_freq	0.373134			MAT14	Mama	low	I_Tsik_freq	0.373134			MAT14	Mama	low	I_Tsik_freq	0.373134
																	MAT21	Mama	high	I_Phee_freq	0.25			MAT21	Mama	low	I_Phee_freq	0.25			MAT21	Mama	low	I_Phee_freq	0.25
																	MAT21	Mama	high	I_Trill_freq	0.75			MAT21	Mama	low	I_Trill_freq	0.75			MAT21	Mama	low	I_Trill_freq	0.75
																	MAT21	Mama	high	I_Vhee_freq	0			MAT21	Mama	low	I_Vhee_freq	0			MAT21	Mama	low	I_Vhee_freq	0
																	MAT21	Mama	high	I_Twitter_freq	0			MAT21	Mama	low	I_Twitter_freq	0			MAT21	Mama	low	I_Twitter_freq	0
																	MAT21	Mama	high	I_Tsik_freq	0			MAT21	Mama	low	I_Tsik_freq	0			MAT21	Mama	low	I_Tsik_freq	0
																	MAT7	Mama	high	I_Phee_freq	0.131868			MAT7	Mama	low	I_Phee_freq	0.131868			MAT7	Mama	low	I_Phee_freq	0.131868
																	MAT7	Mama	high	I_Trill_freq	0.263736			MAT7	Mama	low	I_Trill_freq	0.263736			MAT7	Mama	low	I_Trill_freq	0.263736
																	MAT7	Mama	high	I_Vhee_freq	0.285714			MAT7	Mama	low	I_Vhee_freq	0.285714			MAT7	Mama	low	I_Vhee_freq	0.285714
																	MAT7	Mama	high	I_Twitter_freq	0			MAT7	Mama	low	I_Twitter_freq	0			MAT7	Mama	low	I_Twitter_freq	0
																	MAT7	Mama	high	I_Tsik_freq	0.318681			MAT7	Mama	low	I_Tsik_freq	0.318681			MAT7	Mama	low	I_Tsik_freq	0.318681
																	MSE10	Mama	low	I_Phee_freq	0.171429			MSE10	Mama	low	I_Phee_freq	0.171429			MSE10	Mama	low	I_Phee_freq	0.171429
																	MSE10	Mama	low	I_Trill_freq	0.514286			MSE10	Mama	low	I_Trill_freq	0.514286			MSE10	Mama	low	I_Trill_freq	0.514286
																	MSE10	Mama	low	I_Vhee_freq	0.0285714			MSE10	Mama	low	I_Vhee_freq	0.0285714			MSE10	Mama	low	I_Vhee_freq	0.0285714
																	MSE10	Mama	low	I_Twitter_freq	0			MSE10	Mama	low	I_Twitter_freq	0			MSE10	Mama	low	I_Twitter_freq	0
																	MSE10	Mama	low	I_Tsik_freq	0.285714			MSE10	Mama	low	I_Tsik_freq	0.285714			MSE10	Mama	low	I_Tsik_freq	0.285714
																	MSE17	Mama	low	I_Phee_freq	0			MSE17	Mama	low	I_Phee_freq	0			MSE17	Mama	low	I_Phee_freq	0
																	MSE17	Mama	low	I_Trill_freq	1			MSE17	Mama	low	I_Trill_freq	1			MSE17	Mama	low	I_Trill_freq	1
																	MSE17	Mama	low	I_Vhee_freq	0			MSE17	Mama	low	I_Vhee_freq	0			MSE17	Mama	low	I_Vhee_freq	0
																	MSE17	Mama	low	I_Twitter_freq	0			MSE17	Mama	low	I_Twitter_freq	0			MSE17	Mama	low	I_Twitter_freq	0
																	MSE17	Mama	low	I_Tsik_freq	0			MSE17	Mama	low	I_Tsik_freq	0			MSE17	Mama	low	I_Tsik_freq	0
																	MSE24	Mama	low	I_Phee_freq	0			MSE24	Mama	low	I_Phee_freq	0			MSE24	Mama	low	I_Phee_freq	0
																	MSE24	Mama	low	I_Trill_freq	1			MSE24	Mama	low	I_Trill_freq	1			MSE24	Mama	low	I_Trill_freq	1
																	MSE24	Mama	low	I_Vhee_freq	0			MSE24	Mama	low	I_Vhee_freq	0			MSE24	Mama	low	I_Vhee_freq	0
																	MSE24	Mama	low	I_Twitter_freq	0			MSE24	Mama	low	I_Twitter_freq	0			MSE24	Mama	low	I_Twitter_freq	0
																	MSE24	Mama	low	I_Tsik_freq	0			MSE24	Mama	low	I_Tsik_freq	0			MSE24	Mama	low	I_Tsik_freq	0
																	OCH13	Oji	low	I_Phee_freq	0.111111			OCH13	Oji	low	I_Phee_freq	0.111111			OCH13	Oji	high	I_Phee_freq	0.111111
																	OCH13	Oji	low	I_Trill_freq	0.259259			OCH13	Oji	low	I_Trill_freq	0.259259			OCH13	Oji	high	I_Trill_freq	0.259259
																	OCH13	Oji	low	I_Vhee_freq	0			OCH13	Oji	low	I_Vhee_freq	0			OCH13	Oji	high	I_Vhee_freq	0
																	OCH13	Oji	low	I_Twitter_freq	0			OCH13	Oji	low	I_Twitter_freq	0			OCH13	Oji	high	I_Twitter_freq	0
																	OCH13	Oji	low	I_Tsik_freq	0.62963			OCH13	Oji	low	I_Tsik_freq	0.62963			OCH13	Oji	high	I_Tsik_freq	0.62963
																	OCH19	Oji	low	I_Phee_freq	0.0909091			OCH19	Oji	low	I_Phee_freq	0.0909091			OCH19	Oji	high	I_Phee_freq	0.0909091
																	OCH19	Oji	low	I_Trill_freq	0.454545			OCH19	Oji	low	I_Trill_freq	0.454545			OCH19	Oji	high	I_Trill_freq	0.454545
																	OCH19	Oji	low	I_Vhee_freq	0			OCH19	Oji	low	I_Vhee_freq	0			OCH19	Oji	high	I_Vhee_freq	0
																	OCH19	Oji	low	I_Twitter_freq	0			OCH19	Oji	low	I_Twitter_freq	0			OCH19	Oji	high	I_Twitter_freq	0
																	OCH19	Oji	low	I_Tsik_freq	0.454545			OCH19	Oji	low	I_Tsik_freq	0.454545			OCH19	Oji	high	I_Tsik_freq	0.454545
																	OCH26	Oji	low	I_Phee_freq	0.166667			OCH26	Oji	low	I_Phee_freq	0.166667			OCH26	Oji	high	I_Phee_freq	0.166667
																	OCH26	Oji	low	I_Trill_freq	0.666667			OCH26	Oji	low	I_Trill_freq	0.666667			OCH26	Oji	high	I_Trill_freq	0.666667
																	OCH26	Oji	low	I_Vhee_freq	0			OCH26	Oji	low	I_Vhee_freq	0			OCH26	Oji	high	I_Vhee_freq	0
																	OCH26	Oji	low	I_Twitter_freq	0			OCH26	Oji	low	I_Twitter_freq	0			OCH26	Oji	high	I_Twitter_freq	0
																	OCH26	Oji	low	I_Tsik_freq	0.166667			OCH26	Oji	low	I_Tsik_freq	0.166667			OCH26	Oji	high	I_Tsik_freq	0.166667
																	ODI22	Oji	low	I_Phee_freq	0			ODI22	Oji	low	I_Phee_freq	0			ODI22	Oji	high	I_Phee_freq	0
																	ODI22	Oji	low	I_Trill_freq	1			ODI22	Oji	low	I_Trill_freq	1			ODI22	Oji	high	I_Trill_freq	1
																	ODI22	Oji	low	I_Vhee_freq	0			ODI22	Oji	low	I_Vhee_freq	0			ODI22	Oji	high	I_Vhee_freq	0
																	ODI22	Oji	low	I_Twitter_freq	0			ODI22	Oji	low	I_Twitter_freq	0			ODI22	Oji	high	I_Twitter_freq	0
																	ODI22	Oji	low	I_Tsik_freq	0			ODI22	Oji	low	I_Tsik_freq	0			ODI22	Oji	high	I_Tsik_freq	0
																	ODI5	Oji	low	I_Phee_freq	0.0148148			ODI5	Oji	low	I_Phee_freq	0.0148148			ODI5	Oji	high	I_Phee_freq	0.0148148
																	ODI5	Oji	low	I_Trill_freq	0.244444			ODI5	Oji	low	I_Trill_freq	0.244444			ODI5	Oji	high	I_Trill_freq	0.244444
																	ODI5	Oji	low	I_Vhee_freq	0.466667			ODI5	Oji	low	I_Vhee_freq	0.466667			ODI5	Oji	high	I_Vhee_freq	0.466667
																	ODI5	Oji	low	I_Twitter_freq	0.037037			ODI5	Oji	low	I_Twitter_freq	0.037037			ODI5	Oji	high	I_Twitter_freq	0.037037
																	ODI5	Oji	low	I_Tsik_freq	0.237037			ODI5	Oji	low	I_Tsik_freq	0.237037			ODI5	Oji	high	I_Tsik_freq	0.237037
																	ODI9	Oji	low	I_Phee_freq	0			ODI9	Oji	low	I_Phee_freq	0			ODI9	Oji	high	I_Phee_freq	0
																	ODI9	Oji	low	I_Trill_freq	1			ODI9	Oji	low	I_Trill_freq	1			ODI9	Oji	high	I_Trill_freq	1
																	ODI9	Oji	low	I_Vhee_freq	0			ODI9	Oji	low	I_Vhee_freq	0			ODI9	Oji	high	I_Vhee_freq	0
																	ODI9	Oji	low	I_Twitter_freq	0			ODI9	Oji	low	I_Twitter_freq	0			ODI9	Oji	high	I_Twitter_freq	0
																	ODI9	Oji	low	I_Tsik_freq	0			ODI9	Oji	low	I_Tsik_freq	0			ODI9	Oji	high	I_Tsik_freq	0
																	OEU23	Oji	low	I_Phee_freq	0.103448			OEU23	Oji	high	I_Phee_freq	0.103448			OEU23	Oji	high	I_Phee_freq	0.103448
																	OEU23	Oji	low	I_Trill_freq	0.241379			OEU23	Oji	high	I_Trill_freq	0.241379			OEU23	Oji	high	I_Trill_freq	0.241379
																	OEU23	Oji	low	I_Vhee_freq	0.0344828			OEU23	Oji	high	I_Vhee_freq	0.0344828			OEU23	Oji	high	I_Vhee_freq	0.0344828
																	OEU23	Oji	low	I_Twitter_freq	0			OEU23	Oji	high	I_Twitter_freq	0			OEU23	Oji	high	I_Twitter_freq	0
																	OEU23	Oji	low	I_Tsik_freq	0.62069			OEU23	Oji	high	I_Tsik_freq	0.62069			OEU23	Oji	high	I_Tsik_freq	0.62069
																	OEU24	Oji	low	I_Phee_freq	0			OEU24	Oji	high	I_Phee_freq	0			OEU24	Oji	high	I_Phee_freq	0
																	OEU24	Oji	low	I_Trill_freq	0.538462			OEU24	Oji	high	I_Trill_freq	0.538462			OEU24	Oji	high	I_Trill_freq	0.538462
																	OEU24	Oji	low	I_Vhee_freq	0.0769231			OEU24	Oji	high	I_Vhee_freq	0.0769231			OEU24	Oji	high	I_Vhee_freq	0.0769231
																	OEU24	Oji	low	I_Twitter_freq	0.153846			OEU24	Oji	high	I_Twitter_freq	0.153846			OEU24	Oji	high	I_Twitter_freq	0.153846
																	OEU24	Oji	low	I_Tsik_freq	0.230769			OEU24	Oji	high	I_Tsik_freq	0.230769			OEU24	Oji	high	I_Tsik_freq	0.230769
																	OGE16	Oji	low	I_Phee_freq	0.333333			OGE16	Oji	low	I_Phee_freq	0.333333			OGE16	Oji	high	I_Phee_freq	0.333333
																	OGE16	Oji	low	I_Trill_freq	0.666667			OGE16	Oji	low	I_Trill_freq	0.666667			OGE16	Oji	high	I_Trill_freq	0.666667
																	OGE16	Oji	low	I_Vhee_freq	0			OGE16	Oji	low	I_Vhee_freq	0			OGE16	Oji	high	I_Vhee_freq	0
																	OGE16	Oji	low	I_Twitter_freq	0			OGE16	Oji	low	I_Twitter_freq	0			OGE16	Oji	high	I_Twitter_freq	0
																	OGE16	Oji	low	I_Tsik_freq	0			OGE16	Oji	low	I_Tsik_freq	0			OGE16	Oji	high	I_Tsik_freq	0

## Sheet: Fig.4
Fig.4a	Infant	ArtificialReared	PND	Direct		Fig.4b-h	Infant	ArtificialReared	PND	Caregiver's Approach	Caregiver's Help	Caregiver's Rejection	AvoidBehav	Carrying Rate	I_Call_Rate	I_Call_NonCarry
	Senazo	Art	1	no			Shirizo	no	1	0.666667	0.666667	0.0942029	0	0.978723	0	0
	Senazo	Art	1	yes			Shirizo	no	8	0.666667	0.333333	0.0284698	0	0.996454	0.0319149	1
	Senazo	Art	8	no			Shirizo	no	11	0.666667	0.333333	0.138158	0	0.878613	0.208092	1
	Senazo	Art	14	no			Shirizo	no	14	0.666667	0.333333	0.00626959	0	1	0.0125392	NA
	Senazo	Art	14	yes			Shirizo	no	16	0.666667	0.333333	0	0	1	0	NA
	Senazo	Art	14	yes			Shirizo	no	18	0.333333	0	0.02	0	1	0	NA
	Senazo	Art	14	yes			Shirizo	no	21	0.666667	0.666667	0.0508475	0	0.988827	0.00837989	0
	Senazo	Art	14	yes			Shirizo	no	23	0.333333	0.333333	0	0	0.994624	0.016129	1
	Senazo	Art	14	no			Shirizo	no	25	0.666667	0	0.0148515	0	0.957346	0.0521327	1
	Senazo	Art	14	no			Shirizo	no	27	0.333333	0.333333	0.05	1.57895	0.789474	0.0745614	0.354167
	Senazo	Art	16	no			Shirizo	no	31	0.666667	0.333333	0.168142	2.20859	0.346626	0.125767	0.187793
	Senazo	Art	16	no			Shirizo	no	36	0.666667	0.333333	0.551724	2.51748	0.101399	0.0244755	0.0077821
	Senazo	Art	16	no			Shirizo	no	42	0.666667	0.666667	0.230769	1.29964	0.140794	0.00361011	0
	Senazo	Art	16	no			Shirizo	no	48	0	0	0.75	0	0.0283688	0.0141844	0.0145985
	Senazo	Art	16	no			Shirizo	no	53	NA	NA	0.153846	1.08434	0.0391566	0.0060241	0.00626959
	Senazo	Art	16	no			Yoshie	no	1	0.666667	0.666667	0.22619	0	0.969231	0.00769231	0.25
	Senazo	Art	16	no			Yoshie	no	8	0.666667	0	0	0	0.993691	0	0
	Senazo	Art	16	no			Yoshie	no	11	NA	NA	0.045977	0	1	0.0114943	NA
	Senazo	Art	16	no			Yoshie	no	14	1	0	0.0495356	0	1	0.0402477	NA
	Senazo	Art	16	yes			Yoshie	no	16	0.666667	0.333333	0	0	1	0	NA
	Senazo	Art	21	no			Yoshie	no	18	NA	NA	0.0873362	0	1	0.0480349	NA
	Senazo	Art	21	no			Yoshie	no	21	NA	NA	0.0585938	0	1	0.0078125	NA
	Senazo	Art	21	yes			Yoshie	no	23	0.666667	0.333333	0.226277	2.51748	0.479021	0.534965	0.812081
	Senazo	Art	21	no			Yoshie	no	25	1	0	0	0	1	0.00350877	NA
	Senazo	Art	23	no			Yoshie	no	27	0.666667	0	0.119403	1.89474	0.705263	0.1	0.303571
	Senazo	Art	25	no			Yoshie	no	31	0.333333	0.333333	0.2	1.09422	0.364742	0.0516717	0.0717703
	Senazo	Art	25	no			Yoshie	no	36	0.666667	0	0.666667	2.86853	0.059761	0.00796813	0
	Senazo	Art	31	no			Yoshie	no	42	0.666667	0.666667	0.311111	0	0.157343	0.0174825	0.00414938
	Senazo	Art	31	no			Yoshie	no	48	0.333333	0.333333	0.5	0	0.013986	0.00699301	0.0070922
	Senazo	Art	42	no			Yoshie	no	53	NA	NA	0	2.16867	0.0150602	0.0753012	0.0764526
	Shirizo	Cont	1	no			Nana	no	5	0.8	0	0.142857	0	1	0	NA
	Shirizo	Cont	1	no			Nana	no	10	1	0	0.186099	0	1	0.0134529	NA
	Shirizo	Cont	11	no			Nana	no	15	0.6	0.2	0.266234	0.578778	0.990354	0.0241158	0.833333
	Shirizo	Cont	11	yes			Nana	no	20	0.8	0.2	0.316306	0.683112	0.965844	0.0474383	0.111111
	Shirizo	Cont	11	no			Nana	no	24	0.4	0	0.0790021	0.727273	0.971717	0.0121212	0.142857
	Shirizo	Cont	21	no			Nana	no	27	0.8	0	0.400844	8.0597	0.442164	0.102612	0.09699
	Shirizo	Cont	25	yes			Nana	no	29	0.4	0	0.266272	0.503497	0.472727	0.165035	0.188329
	Shirizo	Cont	25	yes			Nana	no	36	0.4	0	0.226415	2.69663	0.297753	0.0280899	0.0346667
	Shirizo	Cont	27	yes			Nana	no	44	0.4	0	0.388889	1.29264	0.0969479	0.00718133	0.00596422
	Shirizo	Cont	31	no			Shirie	no	3	1	0.333333	0	0	1	0	NA
	Shirizo	Cont	31	no			Yoshimi	no	3	1	0.666667	0.0694444	0	1	0.0648148	NA
	Shirizo	Cont	36	no			Shirie	no	9	0.666667	0.333333	0	0	1	0	NA
	Shirizo	Cont	36	no			Yoshimi	no	9	1	0.333333	0.114583	0	1	0.0729167	NA
	Shirizo	Cont	36	no			Shirie	no	15	1	0	0.228477	0	1	0.0960265	NA
	Shirizo	Cont	36	no			Yoshimi	no	15	1	0.333333	0.091623	0	1	0.0287958	NA
	Shirizo	Cont	36	no			Shirie	no	22	0.666667	0.333333	0.0856423	1.49378	0.823651	0.0767635	0.317647
	Shirizo	Cont	36	no			Yoshimi	no	22	0.666667	0.333333	0.246575	0.880196	0.892421	0.220049	0.431818
	Shirizo	Cont	36	no			Shirie	no	30	0.666667	0.333333	0.0414747	1.51579	0.913684	0.00210526	0
	Shirizo	Cont	42	no			Yoshimi	no	30	0.666667	0.333333	0.0829016	0.91603	0.982188	0.0203562	1
	Shirizo	Cont	42	no			Shirie	no	36	1	0.333333	0.145455	5.21739	0.398551	0	0
	Shirizo	Cont	42	no			Yoshimi	no	36	0.666667	0.333333	0.0338983	0	0.564593	0	0
	Shirizo	Cont	48	no			Shirie	no	43	0.666667	0	0.0983607	2.56228	0.217082	0.0355872	0.0409091
	Shirizo	Cont	48	no			Yoshimi	no	43	0.666667	0	0	6	0.741667	0	0
	Shirizo	Cont	53	no			Shirie	no	25	1	0.333333	0.117647	1.24138	0.527586	0.217241	0.437956
	Yoshie	Cont	1	no			Yoshimi	no	25	0.666667	0.333333	0.130137	4.01786	0.651786	0.107143	0.121795
	Yoshie	Cont	8	no			Shirie	no	19	0.666667	0	0.0501253	0	1	0.0150376	NA
	Yoshie	Cont	14	yes			Yoshimi	no	19	0.666667	0	0.0576441	0	1	0.0200501	NA
	Yoshie	Cont	14	yes			Senazo	yes	1	0.666667	0.666667	0.227488	0	0.976852	0	0
	Yoshie	Cont	14	yes			Senazo	yes	8	0.666667	0.333333	0	0	0.97076	0	0
	Yoshie	Cont	18	yes			Senazo	yes	11	NA	NA	0.0287356	0	1	0.0229885	NA
	Yoshie	Cont	21	yes			Senazo	yes	14	1	0.333333	0.120253	0	0.984424	0.0965732	0.6
	Yoshie	Cont	21	yes			Senazo	yes	16	0.666667	0.666667	0.347222	15.9116	0.79558	0.535912	0.837838
	Yoshie	Cont	21	yes			Senazo	yes	18	0.333333	0.333333	0.0810811	0	1	0.0472973	NA
	Yoshie	Cont	23	no			Senazo	yes	21	0.666667	0.333333	0.10559	5.05618	0.452247	0.553371	0.933333
	Yoshie	Cont	23	no			Senazo	yes	23	0.333333	0.333333	0.04	25.5319	0.0886525	0.223404	0.229572
	Yoshie	Cont	23	no			Senazo	yes	25	0.333333	0	0.0892857	17.7578	0.251121	0.502242	0.658683
	Yoshie	Cont	23	no			Senazo	yes	27	0.666667	0	0.0153846	5.03496	0.227273	0.381119	0.493213
	Yoshie	Cont	23	no			Senazo	yes	31	0	0	0.294118	5.4878	0.0518293	0.292683	0.29582
	Yoshie	Cont	23	no			Senazo	yes	36	0	0	NA	5.19856	0	0.65704	0.65704
	Yoshie	Cont	23	no			Senazo	yes	42	0	0	0.5	1.27208	0.0141343	0.837456	0.835125
	Yoshie	Cont	27	no			Senazo	yes	48	0	0	0.5	0	0.0136054	0.92517	0.924138
	Yoshie	Cont	27	no			Senazo	yes	53	0.333333	0	1	0	0.00638978	0.479233	0.4791
	Yoshie	Cont	27	no			Atako	yes	4	0.8	0	0.103448	0	1	0.00907441	NA
	Yoshie	Cont	31	no			Atako	yes	9	NA	NA	0.140039	0.707269	0.996071	0.0471513	1
	Yoshie	Cont	31	no			Atako	yes	14	0.4	0.2	0.307179	4.21669	0.877013	0.169839	0.666667
	Yoshie	Cont	31	no			Atako	yes	19	0.6	0.2	0.114114	1.61074	0.744966	0.127517	0.45614
	Yoshie	Cont	36	no			Atako	yes	23	0.6	0	0.15	2.25	0.1875	0.378125	0.425
	Yoshie	Cont	36	no			Atako	yes	26	1	0	0.5	1.52866	0.0127389	0.526539	0.524731
	Yoshie	Cont	36	no			GeorgeD	yes	5	0.8	0	0.0626003	0	1	0.00642055	NA
	Yoshie	Cont	36	no			GeorgeD	yes	10	0.8	0	0.254799	0	1	0.0907504	NA
	Yoshie	Cont	36	no			GeorgeD	yes	15	1	0	0.230143	3.84342	0.873665	0.0854093	0.408451
	Yoshie	Cont	36	no			GeorgeD	yes	20	0.4	0.2	0.271429	8.41402	0.233723	0.626043	0.716776
	Yoshie	Cont	42	no			GeorgeD	yes	24	0.6	0	0.5	4.48399	0.0213523	0.909253	0.912727
	Yoshie	Cont	42	no			GeorgeD	yes	27	1	0	1	3.01508	0.00670017	0.785595	0.785835
	Yoshie	Cont	42	no			GeorgeD	yes	29	0.6	0	0	6.12056	0.00463679	0.636785	0.638199
	Yoshie	Cont	42	no			GeorgeD	yes	36	0.6	0	NA	4.22819	0	0.602349	0.602349
	Yoshie	Cont	42	no			GeorgeD	yes	44	0.4	0.2	NA	0.56962	0	0.155063	0.155063
	Yoshie	Cont	42	no			Senako	yes	3	1	0.333333	0	0	1	0	NA
	Yoshie	Cont	42	no			Senako	yes	9	1	0.333333	0.0142857	0	0.996441	0.024911	0
	Yoshie	Cont	42	no			Senako	yes	15	1	0.333333	0.293065	0	0.991131	0.208426	1
	Atako	Art	4	yes			Senako	yes	22	0.333333	0.333333	0.0660377	5.30973	0.938053	0.185841	1
	Atako	Art	4	yes			Senako	yes	30	0.666667	0	0.213115	12.9836	0.4	0.645902	0.918033
	Atako	Art	4	yes			Senako	yes	36	0.666667	0	0.0877193	18.3273	0.207273	0.690909	0.834862
	Atako	Art	4	yes			Senako	yes	43	0.333333	0.333333	0.25	5.53846	0.0205128	0.948718	0.95288
	Atako	Art	4	yes			Senako	yes	25	1	0.333333	0.525253	6.59686	0.259162	0.732984	0.791519
	Atako	Art	4	yes			Senako	yes	19	0.666667	0.333333	0.0307414	0	1	0.0216998	NA
	Atako	Art	4	yes
	Atako	Art	4	yes
	Atako	Art	9	yes
	Atako	Art	9	yes
	Atako	Art	9	yes
	Atako	Art	9	yes
	Atako	Art	9	yes
	Atako	Art	9	yes
	Atako	Art	9	yes
	Atako	Art	9	yes
	Atako	Art	9	yes
	Atako	Art	9	yes
	Atako	Art	9	yes
	Atako	Art	9	yes
	Atako	Art	9	yes
	Atako	Art	9	yes
	Atako	Art	9	yes
	Atako	Art	14	yes
	Atako	Art	14	no
	Atako	Art	14	yes
	Atako	Art	14	no
	Atako	Art	14	no
	Atako	Art	14	no
	Atako	Art	14	yes
	Atako	Art	14	yes
	Atako	Art	14	no
	Atako	Art	14	yes
	Atako	Art	14	yes
	Atako	Art	14	yes
	Atako	Art	14	yes
	Atako	Art	14	yes
	Atako	Art	14	yes
	Atako	Art	14	yes
	Atako	Art	14	no
	Atako	Art	14	yes
	Atako	Art	14	yes
	Atako	Art	14	yes
	Atako	Art	14	yes
	Atako	Art	14	yes
	Atako	Art	14	yes
	Atako	Art	19	yes
	Atako	Art	19	no
	Atako	Art	19	no
	Atako	Art	19	no
	Atako	Art	19	no
	Atako	Art	19	no
	Atako	Art	19	no
	Atako	Art	19	yes
	Atako	Art	19	yes
	Atako	Art	19	no
	Atako	Art	23	no
	Atako	Art	23	no
	Atako	Art	23	yes
	Atako	Art	23	yes
	Atako	Art	23	yes
	Atako	Art	23	no
	Atako	Art	23	no
	GeorgeD	Art	5	yes
	GeorgeD	Art	5	yes
	GeorgeD	Art	5	yes
	GeorgeD	Art	5	yes
	GeorgeD	Art	5	yes
	GeorgeD	Art	5	yes
	GeorgeD	Art	10	yes
	GeorgeD	Art	10	yes
	GeorgeD	Art	10	yes
	GeorgeD	Art	10	yes
	GeorgeD	Art	10	yes
	GeorgeD	Art	10	yes
	GeorgeD	Art	10	yes
	GeorgeD	Art	10	yes
	GeorgeD	Art	10	yes
	GeorgeD	Art	10	yes
	GeorgeD	Art	10	yes
	GeorgeD	Art	10	no
	GeorgeD	Art	10	yes
	GeorgeD	Art	10	yes
	GeorgeD	Art	10	yes
	GeorgeD	Art	10	yes
	GeorgeD	Art	10	yes
	GeorgeD	Art	10	yes
	GeorgeD	Art	10	yes
	GeorgeD	Art	10	yes
	GeorgeD	Art	10	yes
	GeorgeD	Art	10	yes
	GeorgeD	Art	10	yes
	GeorgeD	Art	10	yes
	GeorgeD	Art	10	yes
	GeorgeD	Art	10	yes
	GeorgeD	Art	10	yes
	GeorgeD	Art	10	yes
	GeorgeD	Art	10	yes
	GeorgeD	Art	15	yes
	GeorgeD	Art	15	yes
	GeorgeD	Art	15	no
	GeorgeD	Art	15	yes
	GeorgeD	Art	15	no
	GeorgeD	Art	15	no
	GeorgeD	Art	15	no
	GeorgeD	Art	15	yes
	GeorgeD	Art	15	yes
	GeorgeD	Art	15	no
	GeorgeD	Art	15	no
	GeorgeD	Art	15	no
	GeorgeD	Art	15	no
	GeorgeD	Art	15	no
	GeorgeD	Art	15	no
	GeorgeD	Art	15	no
	GeorgeD	Art	15	yes
	GeorgeD	Art	15	no
	GeorgeD	Art	15	no
	GeorgeD	Art	15	yes
	GeorgeD	Art	15	no
	GeorgeD	Art	15	no
	GeorgeD	Art	15	yes
	GeorgeD	Art	15	yes
	GeorgeD	Art	15	no
	GeorgeD	Art	15	no
	GeorgeD	Art	15	no
	GeorgeD	Art	15	no
	GeorgeD	Art	15	no
	GeorgeD	Art	20	yes
	GeorgeD	Art	20	yes
	GeorgeD	Art	20	no
	GeorgeD	Art	20	no
	GeorgeD	Art	20	yes
	GeorgeD	Art	20	no
	GeorgeD	Art	20	no
	GeorgeD	Art	20	no
	GeorgeD	Art	20	no
	GeorgeD	Art	20	no
	GeorgeD	Art	20	no
	GeorgeD	Art	20	no
	GeorgeD	Art	20	no
	GeorgeD	Art	20	no
	GeorgeD	Art	20	no
	GeorgeD	Art	24	no
	GeorgeD	Art	24	no
	Nana	Cont	5	yes
	Nana	Cont	5	yes
	Nana	Cont	5	yes
	Nana	Cont	5	yes
	Nana	Cont	5	yes
	Nana	Cont	10	yes
	Nana	Cont	10	yes
	Nana	Cont	10	yes
	Nana	Cont	10	yes
	Nana	Cont	10	yes
	Nana	Cont	10	yes
	Nana	Cont	10	yes
	Nana	Cont	10	yes
	Nana	Cont	10	yes
	Nana	Cont	10	yes
	Nana	Cont	10	yes
	Nana	Cont	15	yes
	Nana	Cont	15	yes
	Nana	Cont	15	yes
	Nana	Cont	15	yes
	Nana	Cont	15	yes
	Nana	Cont	15	yes
	Nana	Cont	15	yes
	Nana	Cont	15	yes
	Nana	Cont	15	yes
	Nana	Cont	15	yes
	Nana	Cont	15	yes
	Nana	Cont	15	yes
	Nana	Cont	15	yes
	Nana	Cont	15	yes
	Nana	Cont	15	yes
	Nana	Cont	15	yes
	Nana	Cont	15	no
	Nana	Cont	15	yes
	Nana	Cont	15	no
	Nana	Cont	20	yes
	Nana	Cont	20	yes
	Nana	Cont	20	no
	Nana	Cont	20	yes
	Nana	Cont	20	yes
	Nana	Cont	20	yes
	Nana	Cont	20	yes
	Nana	Cont	20	yes
	Nana	Cont	20	yes
	Nana	Cont	20	yes
	Nana	Cont	20	yes
	Nana	Cont	20	yes
	Nana	Cont	20	yes
	Nana	Cont	20	no
	Nana	Cont	20	yes
	Nana	Cont	20	yes
	Nana	Cont	20	yes
	Nana	Cont	20	yes
	Nana	Cont	20	yes
	Nana	Cont	20	yes
	Nana	Cont	20	no
	Nana	Cont	20	yes
	Nana	Cont	20	yes
	Nana	Cont	20	yes
	Nana	Cont	20	yes
	Nana	Cont	20	yes
	Nana	Cont	20	yes
	Nana	Cont	20	yes

## Sheet: Fig.5
																				Fig.5b-e	Carrier	Infant	ArtificialReared	PND	RET Latency	%Rejection	%Carry	AvoidBehav		Fig.5f	ID.video	Carrier	Infant	ArtificialReared	PND	ICallRate		Fig.5g	ID.video	Carrier	Infant	ArtificialReared	PND	ICallRate		Fig.5h	Infant	ArtificialReared	AvoidBehav_Dyad
																					Chuck	Cubby	no	15	6	0	99.0569	0			ChA16	Chuck	Atako	yes	16	47.1284			ChA16	Chuck	Atako	yes	16	25.2101			Atako	yes	2.6
																					Chuck	Cubby	no	19	9.2	3.23089	98.5484	0			ChA2	Chuck	Atako	yes	2	2.25564			ChA2	Chuck	Atako	yes	2	7.53488			GeorgeD	yes	3
																					Chuck	Nana	no	10	5.2	12.0805	22.7192	2			ChA23	Chuck	Atako	yes	23	0			ChA23	Chuck	Atako	yes	23	6.18861			Michael	yes	2
																					Chuck	Nana	no	17	10.2	1.05364	46.0543	0			ChA7	Chuck	Atako	yes	7	44.8133			ChA7	Chuck	Atako	yes	7	0			Atako	yes	0.5
																					Chuck	Nana	no	26	6.2	6.74562	63.4367	1			ChA9	Chuck	Atako	yes	9	11.6317			ChA9	Chuck	Atako	yes	9	66.3158			GeorgeD	yes	0.25
																					Chuck	Nana	no	3	22.8	27.3855	91.9136	0			ChCu15	Chuck	Cubby	no	15	110			ChCu15	Chuck	Cubby	no	15	0.886408			Michael	yes	3
																					Chuck	Nana	no	8	39	25.5161	53.0898	1			ChCu19	Chuck	Cubby	no	19	0			ChCu19	Chuck	Cubby	no	19	6.03175			Senako	yes	0.25
																					Fastner	Cubby	no	14	14.8	0	97.655	0			ChG10	Chuck	GeorgeD	yes	10	0			ChG17	Chuck	GeorgeD	yes	17	7.02703			Senako	yes	0
																					Fastner	Cubby	no	21	15.4	0	97.5625	0			ChG17	Chuck	GeorgeD	yes	17	0			ChG26	Chuck	GeorgeD	yes	26	0			Cubby	no	0
																					Fastner	Cubby	no	8	12.2	0	98.0519	0			ChG26	Chuck	GeorgeD	yes	26	28.2895			ChG3	Chuck	GeorgeD	yes	3	0			Nana	no	0.8
																					Fastner	Nana	no	15	8.2	0	98.7402	0			ChG3	Chuck	GeorgeD	yes	3	0			ChM15	Chuck	Michael	yes	15	29.0146			Cubby	no	0
																					Fastner	Nana	no	24	3.8	0	99.4715	0			ChM15	Chuck	Michael	yes	15	3.8961			ChM22	Chuck	Michael	yes	22	0			Nana	no	0
																					Fastner	Nana	no	5	16	0	97.4785	0			ChM22	Chuck	Michael	yes	22	0			ChN10	Chuck	Nana	no	10	27.4112			Shirie	no	0
																					Fastner	Nana	no	8	14.2	0	97.9296	0			ChN10	Chuck	Nana	no	10	69.2308			ChN17	Chuck	Nana	no	17	0			Yoshimi	no	0
																					Yuki	Shirie	no	7	18.4	0	97.0889	0			ChN17	Chuck	Nana	no	17	47.0588			ChN26	Chuck	Nana	no	26	4.83005			Shirie	no	0.2
																					Yuki	Shirie	no	12	24	0	96.3675	0			ChN26	Chuck	Nana	no	26	67.7419			ChN3	Chuck	Nana	no	3	1.77515			Yoshimi	no	0
																					Yuki	Shirie	no	17	31.2	0	95.2012	0			ChN3	Chuck	Nana	no	3	0			ChN8	Chuck	Nana	no	8	71.0037
																					Yuki	Shirie	no	24	6.6	0	98.9701	0			ChN8	Chuck	Nana	no	8	61.5385			FA14	Fastner	Atako	yes	14	0
																					Yuki	Shirie	no	30	4.2	0	99.3579	0			FA14	Fastner	Atako	yes	14	72.2222			FA23	Fastner	Atako	yes	23	0
																					Yukita	Shirie	no	7	9.6	4.35484	98.5065	0			FA23	Fastner	Atako	yes	23	0			FA4	Fastner	Atako	yes	4	5.85859
																					Yukita	Shirie	no	9	31	3.17511	95.2934	0			FA4	Fastner	Atako	yes	4	0			FA9	Fastner	Atako	yes	9	0
																					Yukita	Shirie	no	12	153.8	0	80.2367	1			FA9	Fastner	Atako	yes	9	18.75			FCu14	Fastner	Cubby	no	14	0
																					Yukita	Shirie	no	19	52	0.0638162	92.3666	0			FCu14	Fastner	Cubby	no	14	77.027			FCu21	Fastner	Cubby	no	21	0
																					Yukita	Shirie	no	24	17.6	2.94314	93.4959	0			FCu21	Fastner	Cubby	no	21	3.8961			FCu8	Fastner	Cubby	no	8	0
																					Yukita	Shirie	no	30	4.6	1.00162	99.2942	0			FCu8	Fastner	Cubby	no	8	44.2623			FG10	Fastner	GeorgeD	yes	10	0
																					Yukita	Yoshimi	no	7	27.8	6.53933	95.7236	0			FG10	Fastner	GeorgeD	yes	10	0			FG15	Fastner	GeorgeD	yes	15	0
																					Yukita	Yoshimi	no	9	14.6	2.51944	97.8096	0			FG15	Fastner	GeorgeD	yes	15	48			FG24	Fastner	GeorgeD	yes	24	2.78962
																					Yukita	Yoshimi	no	12	26.6	0	95.8504	0			FG24	Fastner	GeorgeD	yes	24	36.6509			FG5	Fastner	GeorgeD	yes	5	0
																					Yukita	Yoshimi	no	19	16	0.355642	97.5095	0			FG5	Fastner	GeorgeD	yes	5	0			FM8	Fastner	Michael	yes	8	9.49919
																					Yukita	Yoshimi	no	24	13.8	0.0319489	97.8737	0			FM14	Fastner	Michael	yes	14	4.08774			FN15	Fastner	Nana	no	15	0
																					Yukita	Yoshimi	no	30	13.6	5.54177	76.7863	0			FM21	Fastner	Michael	yes	21	37.2757			FN24	Fastner	Nana	no	24	0
																					Yuki	Yoshimi	no	7	25	0	96.1634	0			FM8	Fastner	Michael	yes	8	9.17782			FN5	Fastner	Nana	no	5	0
																					Yuki	Yoshimi	no	12	9.8	0.35347	98.481	0			FN15	Fastner	Nana	no	15	80.4878			FN8	Fastner	Nana	no	8	0
																					Yuki	Yoshimi	no	17	8.4	0	98.6897	0			FN24	Fastner	Nana	no	24	142.105			YSe07	Yuki	Senako	yes	7	4.259
																					Yuki	Yoshimi	no	24	9.4	0	98.5322	0			FN5	Fastner	Nana	no	5	67.5			YSe12	Yuki	Senako	yes	12	0.697211
																					Yuki	Yoshimi	no	30	4	0.065083	99.3855	0			FN8	Fastner	Nana	no	8	63.3803			YSe19	Yuki	Senako	yes	19	0
																					Chuck	Atako	yes	16	236.8	8.83459	12.5768	2			YSe07	Yuki	Senako	yes	7	38.4			YSe24	Yuki	Senako	yes	24	0
																					Chuck	Atako	yes	2	26.6	11.1391	83.5668	1			YSe12	Yuki	Senako	yes	12	141.667			YSe30	Yuki	Senako	yes	30	4.7952
																					Chuck	Atako	yes	23	23.2	5.83067	39.0153	1			YSe19	Yuki	Senako	yes	19	60			YSi07	Yuki	Shirie	no	7	1.87809
																					Chuck	Atako	yes	7	48.2	41.3018	25.6995	5			YSe24	Yuki	Senako	yes	24	93.3333			YSi12	Yuki	Shirie	no	12	0.380108
																					Chuck	Atako	yes	9	123.8	9.05512	13.4605	4			YSe30	Yuki	Senako	yes	30	66.2338			YSi17	Yuki	Shirie	no	17	0.390244
																					Chuck	GeorgeD	yes	10	600	NA	0	7			YSi07	Yuki	Shirie	no	7	29.3478			YSi24	Yuki	Shirie	no	24	0.487805
																					Chuck	GeorgeD	yes	17	17.4	4.56245	42.19	3			YSi12	Yuki	Shirie	no	12	0			YSi30	Yuki	Shirie	no	30	0
																					Chuck	GeorgeD	yes	26	91.2	0	1.63573	2			YSi17	Yuki	Shirie	no	17	21.1538			YtSe07	Yukita	Senako	yes	7	0.302725
																					Chuck	GeorgeD	yes	3	27	0	95.7915	0			YSi24	Yuki	Shirie	no	24	81.8182			YtSe09	Yukita	Senako	yes	9	0.397351
																					Chuck	Michael	yes	15	15.4	9.80926	22.9375	3			YSi30	Yuki	Shirie	no	30	71.4286			YtSe12	Yukita	Senako	yes	12	0.777706
																					Chuck	Michael	yes	22	63.2	78.8889	2.67459	1			YtSe07	Yukita	Senako	yes	7	9.23077			YtSe19	Yukita	Senako	yes	19	0.0970246
																					Fastner	Atako	yes	14	10.8	0	98.3561	0			YtSe09	Yukita	Senako	yes	9	41.3793			YtSe24	Yukita	Senako	yes	24	2.92951
																					Fastner	Atako	yes	23	280.8	0	69.1445	1			YtSe12	Yukita	Senako	yes	12	87.8049			YtSe30	Yukita	Senako	yes	30	36.8421
																					Fastner	Atako	yes	4	8.4	0	96.2099	1			YtSe19	Yukita	Senako	yes	19	1.5			YtSi07	Yukita	Shirie	no	7	0.518852
																					Fastner	Atako	yes	9	6.4	0	99.0199	0			YtSe24	Yukita	Senako	yes	24	113.793			YtSi09	Yukita	Shirie	no	9	0.519391
																					Fastner	GeorgeD	yes	10	32.6	0	95.085	0			YtSe30	Yukita	Senako	yes	30	102.632			YtSi12	Yukita	Shirie	no	12	0.769724
																					Fastner	GeorgeD	yes	15	10	0	98.406	0			YtSi07	Yukita	Shirie	no	7	56.25			YtSi19	Yukita	Shirie	no	19	3.40246
																					Fastner	GeorgeD	yes	24	379.8	0.768935	51.231	1			YtSi09	Yukita	Shirie	no	9	69.6774			YtSi24	Yukita	Shirie	no	24	0.10917
																					Fastner	GeorgeD	yes	5	19.6	0	96.9904	0			YtSi12	Yukita	Shirie	no	12	70.6112			YtSi30	Yukita	Shirie	no	30	0
																					Fastner	Michael	yes	14	600	NA	0	0			YtSi19	Yukita	Shirie	no	19	76.1538			YtYo07	Yukita	Yoshimi	no	7	5.55761
																					Fastner	Michael	yes	21	600	NA	0	6			YtSi24	Yukita	Shirie	no	24	61.3636			YtYo09	Yukita	Yoshimi	no	9	14.7778
																					Fastner	Michael	yes	8	104.6	0	85.5682	3			YtSi30	Yukita	Shirie	no	30	52.1739			YtYo12	Yukita	Yoshimi	no	12	0
																					Yuki	Senako	yes	7	25	0.623974	96.0871	0			YtYo07	Yukita	Yoshimi	no	7	47.482			YtYo19	Yukita	Yoshimi	no	19	0.889328
																					Yuki	Senako	yes	12	7.2	0.617485	98.8753	0			YtYo09	Yukita	Yoshimi	no	9	57.5342			YtYo24	Yukita	Yoshimi	no	24	0.583847
																					Yuki	Senako	yes	19	12	0	98.1568	1			YtYo12	Yukita	Yoshimi	no	12	38.3459			YtYo30	Yukita	Yoshimi	no	30	0
																					Yuki	Senako	yes	24	9	0	98.6289	0			YtYo19	Yukita	Yoshimi	no	19	45			YYo07	Yuki	Yoshimi	no	7	0.289575
																					Yuki	Senako	yes	30	15.4	0.355182	97.6048	0			YtYo24	Yukita	Yoshimi	no	24	56.5217			YYo12	Yuki	Yoshimi	no	12	0
																					Yukita	Senako	yes	7	13	1.66827	97.9881	0			YtYo30	Yukita	Yoshimi	no	30	39.7059			YYo17	Yuki	Yoshimi	no	17	0.0971503
																					Yukita	Senako	yes	9	5.8	1.57303	99.1091	0			YYo07	Yuki	Yoshimi	no	7	38.4			YYo24	Yuki	Yoshimi	no	24	0.0971503
																					Yukita	Senako	yes	12	16.4	0	97.4424	0			YYo12	Yuki	Yoshimi	no	12	12.2449			YYo30	Yuki	Yoshimi	no	30	0
																					Yukita	Senako	yes	19	120	0	83.7713	0			YYo17	Yuki	Yoshimi	no	17	21.4286
																					Yukita	Senako	yes	24	23.2	0	96.6097	0			YYo24	Yuki	Yoshimi	no	24	38.2979
																					Yukita	Senako	yes	30	7.6	12.0482	5.3137	3			YYo30	Yuki	Yoshimi	no	30	15
[truncated: 5 more columns]
