# Supplementary material for: Anxious about rejection, avoidant of neglect: Infant marmosets tune their attachment based on individual caregiver’s parenting style
Source: Commun Biol. 2024 Feb 20;7:212. doi: 10.1038/s42003-024-05875-6 (PMC10879543; doi:10.1038/s42003-024-05875-6)
Supplement: Supplementary file 5 — Supplementary Tables 4 and 5 [file 42003_2024_5875_MOESM5_ESM.xlsx]

## Sheet: TableS4
Supplementary Table 4
	PND	Infant Body Weight	Infant Sex	Caregiver Sex	RET Latency	RET Latency(D)	%Carry	Carrying Rate(D)	Holding	Transport	Contact	Breast Feeding	Licking	Grooming	%Rejection	Rejection Rate(D)	Rejection	Rolling	Pushing	Biting	Attack	Walking	Running	Jumping	Stereotypy	Self Scratching	Self Grooming	Playing with Object	Marking	Feeding	Yawning	In Stimulus Cage	Touching Basket	In Basket	C Twitter	C Tsik	C Phee	C Ek	C Chirp	C Chatter	Avoidant Behavior	Searching for Contact	Moving Alone	I All Call	I Cry	I Tsik	I Twitter	I Trill	I Phee
PND	NA	0.8524	0.0002	0.0206	0.121	0.0696	-0.2845	-0.0759	-0.2451	-0.2477	-0.2808	-0.1669	0.0117	-0.0865	-0.0408	0.0218	-0.1648	-0.158	-0.108	-0.1042	-0.0247	-0.0799	0.0195	0.0006	-0.0542	-0.0626	0.0164	0.1127	-0.0613	-0.0033	0.016	0.0084	0.0575	0.1369	-0.0665	-0.0633	0.0728	-0.0011	-0.0445	-0.0252	0.2131	0.1825	0.2979	0.049	0.0655	0.2394	-0.1298	0.1029	-0.1246
Infant Body Weight	0.8636	NA	-0.0817	-0.0249	0.1173	-0.0724	-0.1788	0.132	-0.1658	-0.103	-0.1904	-0.0796	0.0819	-0.04	-0.1833	-0.0553	-0.1908	-0.1922	-0.1251	-0.1195	-0.0722	0.0363	-0.0653	0.1823	-0.1105	-0.099	0.0611	0.0034	-0.0834	-0.0193	0.081	-0.0087	-0.0164	0.032	-0.0582	-0.0945	0.0468	-0.0893	-0.0091	-0.0964	0.1642	0.3131	0.2814	-0.031	-0.0404	0.1203	-0.1191	0.102	-0.146
Infant Sex	-0.0013	-0.0772	NA	0.0443	-0.0846	-0.0517	0.0734	0.0494	0.0692	0.0398	0.1113	-0.0175	0.0164	0.0797	-0.0804	0.0257	-0.0927	-0.0852	-0.0683	-0.0706	0.0093	0	-0.1662	-0.1308	-0.0384	-0.009	0.0864	0.1168	-0.0685	-0.0338	0.0466	0.0628	-0.0037	0.1002	-0.0162	0.0314	0.0003	-0.0055	0.1068	0.101	-0.0193	-0.0319	-0.0808	-0.1875	-0.1737	-0.1137	0.0586	-0.0887	0.0584
Caregiver Sex	0.021	-0.0256	0.0443	NA	-0.0433	0.2816	-0.0682	-0.3612	-0.0944	0.083	-0.0329	-0.2643	-0.2195	0.0191	0.0635	0.1943	0.0855	0.1072	0.0897	-0.0166	0.0595	0.0419	-0.136	0.2286	0.0785	-0.1198	0.0204	0.23	0.0701	0.1221	-0.107	-0.0764	-0.1094	0.3295	0.1757	-0.0323	0.1763	-0.034	-0.0877	0.1094	0.139	-0.0315	-0.0076	0.0824	-0.034	0.1204	0.0489	-0.0175	0.1242
RET Latency	-0.1008	-0.1301	0.0155	-0.0588	NA	0.4084	-0.5946	-0.3536	-0.568	-0.295	-0.5858	-0.0962	-0.0734	-0.0345	0.2338	0.1069	-0.0577	-0.0144	-0.0733	-0.0851	-0.0567	0.0861	0.1733	-0.0301	0.1413	0.0108	0.1103	0.1149	0.1402	-0.0013	-0.031	0.0106	0.0275	0.0535	-0.1757	-0.0239	-0.0438	0.0733	-0.0131	0.039	0.0371	-0.0453	0.142	0.2994	0.2158	0.1071	0.4084	0.3991	0.344
RET Latency(D)	0.0528	0.0021	-0.0599	0.054	0.6317	NA	-0.3627	-0.6895	-0.3475	-0.1734	-0.3219	-0.1406	-0.054	0.1241	0.0298	0.0098	-0.0327	-0.0531	-0.0354	0.0419	-0.0012	-0.0277	0.0243	0.0923	-0.0123	0.1224	0.1973	0.0073	0.2721	0.0768	-0.0417	-0.0753	-0.0253	0.0998	-0.1714	0.0493	-0.0575	0.2502	0.0749	0.0734	0.0048	0.0431	0.0326	0.1643	0.3995	0.278	0.1705	0.2232	0.2854
%Carry	-0.2095	-0.1037	0.0519	-0.0536	-0.6059	-0.4718	NA	0.6655	0.9739	0.4219	0.9693	0.1786	0.041	0.0025	-0.5969	-0.5447	-0.1542	-0.1353	-0.0993	-0.1635	-0.1301	-0.1994	-0.2321	0.0162	-0.2628	-0.0442	-0.1046	-0.3017	-0.1442	0.0483	0.0681	0.0017	-0.0662	-0.2924	0.2018	0.0409	0.1329	-0.0062	0.066	-0.1274	-0.4384	-0.1259	-0.4625	-0.7032	-0.6263	-0.6301	-0.4962	-0.6973	-0.5205
Carrying Rate(D)	-0.0651	0.0558	0.0706	-0.2164	-0.5303	-0.8197	0.6538	NA	0.6512	0.2637	0.6034	0.1914	0.1044	-0.1035	-0.4038	-0.7072	-0.204	-0.1757	-0.1132	-0.2305	-0.1674	-0.2231	0.0135	-0.1015	-0.1765	0.0174	-0.0542	-0.288	-0.2085	-0.0214	0.0768	0.0682	0.0142	-0.3452	0.1454	-0.0259	0.1515	-0.1797	-0.0198	-0.1443	-0.3567	-0.0269	-0.1386	-0.54	-0.5123	-0.556	-0.5285	-0.6227	-0.5801
Holding	-0.1842	-0.1111	0.0644	-0.1411	-0.2692	-0.2296	0.7464	0.4573	NA	0.205	0.9445	0.2101	0.0707	-0.0137	-0.5898	-0.5406	-0.1801	-0.1614	-0.1064	-0.1866	-0.1353	-0.3531	-0.2691	-0.0679	-0.3517	-0.0618	-0.0928	-0.2852	-0.1412	0.0531	0.0895	0.0158	-0.0352	-0.2761	0.1785	0.0163	0.1397	-0.0215	0.0492	-0.1343	-0.4295	-0.1105	-0.4485	-0.697	-0.6167	-0.6141	-0.4815	-0.6786	-0.5304
Transport	-0.3076	-0.1591	0.0257	0.0891	-0.4395	-0.3189	0.5864	0.4088	0.1489	NA	0.4072	-0.0691	-0.1055	0.0656	-0.1434	-0.178	0.0546	0.0613	-0.003	0.04	-0.0206	0.5505	0.074	0.3409	0.2716	0.0564	-0.08	-0.1613	-0.0576	-0.0039	-0.0638	-0.0558	-0.1448	-0.1583	0.1572	0.1114	0.0151	0.0592	0.0882	-0.013	-0.175	-0.1013	-0.2025	-0.2484	-0.196	-0.2187	-0.1792	-0.2454	-0.1017
Contact	-0.2523	-0.1409	0.1316	-0.0693	-0.5311	-0.4477	0.9439	0.6364	0.7284	0.5645	NA	0.1764	0.0328	0.0058	-0.6049	-0.5175	-0.1607	-0.1414	-0.1054	-0.1665	-0.118	-0.1824	-0.2681	0.0026	-0.2741	-0.0741	-0.1217	-0.1796	-0.1521	0.0411	0.0662	0.0003	-0.0772	-0.1393	0.1923	0.0439	0.1203	0.0147	0.0758	-0.118	-0.354	-0.1415	-0.4409	-0.7109	-0.631	-0.6295	-0.4877	-0.6863	-0.5126
Breast Feeding	-0.17	-0.0746	-0.0207	-0.2766	-0.0237	-0.0711	0.1656	0.1484	0.2833	-0.036	0.1851	NA	0.1286	-0.0258	-0.1025	-0.1449	-0.0912	-0.0904	-0.0515	-0.0712	-0.0458	-0.1469	-0.0733	-0.1049	-0.0827	-0.0746	-0.042	-0.1145	-0.023	-0.039	0.0427	-0.0123	-0.0327	-0.1065	-0.0453	-0.0302	-0.0774	-0.0904	-0.0369	-0.0289	-0.0932	-0.0554	-0.0847	-0.1531	-0.1448	-0.1605	-0.0899	-0.1504	-0.164
Licking	0.0038	0.0633	-0.0141	-0.2646	0.057	0.0974	-0.0824	-0.0142	0.0469	-0.077	-0.1074	0.0956	NA	-0.0244	-0.0426	-0.0665	-0.0652	-0.0608	-0.0404	-0.0523	-0.0355	-0.1028	0.0097	-0.0777	-0.0288	-0.0123	0.0458	-0.0677	-0.0185	-0.0263	0.3576	-0.0801	-0.0242	-0.057	-0.0138	0.0272	-0.0775	-0.0291	0.0073	-0.0273	-0.0451	0.0254	0.0892	-0.0241	0.0633	0.0358	-0.018	0.0145	-0.0606
Grooming	-0.1019	-0.014	0.0549	-0.0624	0.0222	0.0803	0.0021	-0.04	0.0469	0.0582	0.0307	-0.0353	-0.0459	NA	-0.0024	0.0228	0.0314	-0.0058	-0.0208	0.1221	0.0365	0.0722	-0.0272	0.039	0.0593	-0.0424	0.0261	-0.038	-0.0084	-0.0144	-0.0104	0.0072	-0.056	-0.0183	0.001	0.0807	-0.0328	0.0574	0.0173	-0.0106	-0.0235	-0.0177	-0.0144	-0.0048	-0.0474	-0.0572	-0.0328	-0.0582	-0.0541
%Rejection	0.0589	-0.0553	-0.0595	0.1541	-0.0051	0.0579	-0.5783	-0.3835	-0.6271	-0.1406	-0.5593	-0.1456	-0.0145	-0.0162	NA	0.507	0.6842	0.6631	0.4332	0.5314	0.2381	0.1502	0.4122	0.0055	0.3307	-0.0543	-0.0446	0.2035	-0.0338	-0.0476	-0.0418	-0.0186	-0.0531	0.1667	-0.0731	-0.0276	-0.1196	-0.0068	-0.0548	0.1155	0.2195	-0.0259	0.2308	0.7214	0.7001	0.5437	0.5059	0.6331	0.5986
Rejection Rate(D)	0.0208	0.0045	-0.04	0.3343	0.0669	0.0046	-0.3684	-0.3893	-0.4469	-0.0883	-0.3785	-0.1082	-0.1804	-0.0244	0.6146	NA	0.4252	0.3598	0.2436	0.4482	0.209	0.3442	-0.0487	0.0569	0.1958	-0.1332	-0.064	0.3817	0.0104	-0.0391	-0.0602	0.0317	0.0174	0.3554	-0.0065	-0.0175	-0.1275	-0.014	-0.0679	0.1302	0.3706	-0.0113	0.1022	0.6765	0.5062	0.6057	0.457	0.7082	0.5728
Rejection	0.0081	-0.0756	-0.0373	0.1468	-0.1021	-0.0191	-0.359	-0.2663	-0.4079	0.0246	-0.3629	-0.1203	-0.0136	-0.0024	0.9887	0.5509	NA	0.9072	0.7499	0.7385	0.3523	0.1599	0.2091	-0.0023	0.1699	-0.0112	-0.04	0.0987	-0.0289	-0.0446	-0.0384	-0.0242	-0.0574	0.0719	-0.0246	-0.0261	-0.1027	0.007	-0.0504	0.0317	0.087	-0.0426	0.0381	0.5479	0.5944	0.4732	0.2519	0.4745	0.56
Rolling	-0.1157	-0.1538	-0.0526	0.1748	-0.0995	-0.0846	-0.2024	-0.1697	-0.2715	0.1012	-0.1964	-0.1255	-0.0324	0.0159	0.7669	0.4542	0.7968	NA	0.5259	0.4872	0.219	0.1691	0.1779	-0.0006	0.1551	0.0015	-0.036	0.1378	-0.0286	-0.0427	-0.0366	-0.0083	-0.0267	0.0993	0.0073	-0.0212	-0.1017	-0.0245	-0.0492	-0.0318	0.0937	-0.0548	0.0819	0.4753	0.4781	0.3748	0.2004	0.3857	0.5085
Pushing	0.0161	-0.05	-0.0422	0.0521	-0.0969	-0.043	-0.3023	-0.1464	-0.3213	0.0406	-0.3215	-0.082	0.0052	-0.0551	0.7164	0.3539	0.7253	0.5413	NA	0.45	0.4662	0.0694	0.1014	-0.0157	0.0832	-0.0007	-0.0267	-0.0215	-0.0171	-0.0308	-0.023	-0.0746	-0.0908	-0.0216	-0.0381	-0.0216	-0.0586	-0.0074	-0.0322	0.1977	0.0691	-0.0303	-0.0058	0.3858	0.4455	0.5028	0.2692	0.3121	0.4705
Biting	0.0168	-0.0491	0.0042	0.1027	-0.0718	0.0297	-0.355	-0.2584	-0.3791	0.0151	-0.3603	-0.1158	-0.0056	0.0183	0.8587	0.5115	0.8714	0.5606	0.6682	NA	0.3832	0.1229	0.2454	0.0121	0.1645	-0.0326	-0.0353	0.0828	-0.0219	-0.0334	-0.0312	0.0023	-0.0551	0.0682	-0.0563	-0.0141	-0.0758	0.0592	-0.0371	0.0006	0.0399	-0.0046	-0.0148	0.4896	0.5633	0.3904	0.2088	0.4561	0.4165
Attack	-0.0001	-0.0323	0.0233	0.079	-0.0374	-0.0071	-0.2671	-0.2151	-0.2632	-0.0584	-0.2761	-0.0794	-0.0149	0.0833	0.4737	0.2777	0.4702	0.3552	0.4465	0.4702	NA	0.1048	0.0247	-0.0086	0.0921	0.0646	-0.0273	0.0418	-0.0145	-0.0251	-0.0185	-0.0501	-0.107	0.0642	-0.0307	-0.0023	-0.0318	-0.0502	-0.0231	0.2336	0.0887	-0.0139	0.0285	0.2387	0.1761	0.2254	0.2616	0.2111	0.398
Walking	-0.1004	-0.0501	0.019	0.097	-0.0881	-0.1082	-0.0947	-0.1132	-0.5519	0.4287	-0.0777	-0.1625	-0.068	0.0065	0.2952	0.3839	0.2562	0.2295	0.162	0.2333	0.146	NA	-0.1126	0.07	0.0172	0.0517	-0.0913	0.1237	0.1244	-0.0835	-0.0949	0.0604	-0.024	0.0869	0.0776	0.1404	-0.0789	0.0742	0.0971	0.0882	0.1975	-0.0303	0.0593	0.1794	0.0273	0.0562	0.1922	0.2317	0.2522
Running	-0.0563	-0.0797	-0.1267	0.2307	-0.1529	-0.0963	-0.0019	0.0212	-0.2345	0.3043	-0.0598	-0.1963	-0.0653	-0.1072	0.1672	0.1558	0.1657	0.127	0.2343	0.1696	0.0956	0.1049	NA	0.186	0.6327	0.0172	-0.042	-0.1225	-0.0162	-0.0213	-0.0287	-0.0716	-0.1251	-0.1064	-0.0828	-0.0281	-0.0652	0.0324	-0.0396	0.0163	-0.0213	-0.0425	0.2088	0.3309	0.5834	0.3356	-0.0184	0.1021	0.164
Jumping	0.0486	0.098	-0.1922	0.3421	-0.1006	-0.0306	-0.1301	-0.1292	-0.4188	0.2586	-0.1968	-0.2956	-0.1202	0.0124	0.2554	0.309	0.2244	0.1992	0.1307	0.1912	0.1735	0.3502	0.5741	NA	0.2299	-0.0177	-0.0531	-0.1027	-0.0249	0.1791	-0.0422	-0.0905	-0.101	-0.0755	0.0706	-0.0022	0.0157	-0.0196	-0.0333	0.0848	0.0056	-0.0034	0.0001	0.0226	0.0633	0.1754	-0.0215	0.0489	0.0386
Stereotypy	-0.0375	-0.1006	-0.0856	0.2694	-0.1594	0.0204	-0.2407	-0.2495	-0.3987	0.1238	-0.2463	-0.1423	-0.0006	0.0191	0.4553	0.3888	0.3978	0.3125	0.3178	0.3548	0.3447	0.1766	0.4436	0.4336	NA	-0.0411	-0.0322	-0.0535	-0.0268	-0.0138	-0.0335	-0.1243	-0.1887	-0.0015	-0.1213	-0.0196	-0.0967	0.0097	-0.0371	0.1627	0.1314	-0.0155	0.1908	0.2928	0.4009	0.249	0.1169	0.1098	0.2613
Self Scratching	-0.0401	-0.0894	-0.0626	-0.0707	0.048	0.0659	-0.087	-0.0409	-0.1931	0.1384	-0.1008	-0.1161	0.048	-0.0501	0.1449	-0.0523	0.1509	0.0863	0.0655	0.1131	0.0137	0.1571	0.1629	0.2207	0.0901	NA	0.0083	-0.1025	-0.0317	-0.0473	-0.0514	-0.043	0.1093	-0.1342	0.0598	-0.0639	0.0226	-0.0994	-0.0583	-0.0277	-0.0398	0.2028	0.1268	-0.0087	-0.0588	-0.0507	-0.0274	-0.0711	-0.0293
Self Grooming	-0.0146	0.0568	0.0239	-0.0369	0.0546	0.119	-0.0817	-0.0815	-0.0204	-0.0835	-0.0684	-0.0622	0.1039	0.1193	-0.0492	-0.1717	-0.0614	-0.0485	-0.044	-0.0369	-0.064	-0.0947	-0.0539	-0.0685	-0.0221	-0.0088	NA	-0.0776	-0.0137	-0.0216	-0.017	-0.0166	-0.0843	-0.0598	-0.0332	-0.0271	-0.0134	-0.0464	-0.0211	-0.0173	-0.0065	-0.006	-0.0219	-0.018	-0.0312	-0.0427	-0.0228	-0.0491	0.0188
Playing with Object	0.0965	-0.0108	0.151	0.216	-0.0356	-0.1259	-0.2135	-0.1249	-0.2397	-0.1187	-0.1663	-0.1767	-0.0057	-0.0276	0.3524	0.3936	0.2886	0.2217	0.1546	0.2635	0.1527	0.271	-0.1451	0.0254	0.1278	-0.1393	-0.0876	NA	-0.0287	-0.0719	-0.043	0.2085	0.3593	0.7869	0.1311	0.0809	-0.0792	0.0779	-0.0547	-0.0378	0.3011	-0.0388	0.1547	0.2321	0.0684	0.2017	0.1635	0.2956	0.1379
Marking	-0.0389	-0.0551	-0.1037	0.0473	0.1232	0.078	-0.0991	-0.0921	-0.1231	-0.0109	-0.1021	-0.0504	0.0011	-0.0231	0.0249	0.1053	-0.013	-0.0183	0.0416	0.0102	0.0327	0.145	0.0323	0.096	-0.0438	0.0005	-0.0406	-0.0029	NA	-0.0129	-0.0093	0.1011	-0.057	-0.0164	-0.0355	-0.0089	-0.0203	-0.015	-0.0095	-0.0095	-0.0148	-0.0181	-0.0272	0.1318	0.0221	-0.0155	0.3675	0.2564	-0.0344
Feeding	-0.0005	0.0338	-0.051	0.0925	-0.0239	-0.0447	0.011	0.0433	-0.0212	0.0801	-0.0093	-0.0309	0.1583	-0.0374	-0.0384	0.0428	-0.0313	-0.0587	-0.0172	-0.0168	-0.0305	0.0167	0.0071	0.1683	0.0846	-0.0215	0.005	0.0263	-0.0533	NA	-0.0142	-0.0306	0.0898	0.0014	0.0127	-0.023	-0.0266	-0.0303	-0.0176	0.0204	-0.0364	-0.0085	-0.0224	-0.0318	-0.0175	0.0203	0.1138	0.0477	0.0185
Yawning	0.0124	0.1018	0.029	-0.1095	0.0518	0.0141	0.0242	0.0261	0.1332	-0.0606	0.0131	0.1029	0.1929	-0.014	-0.0762	-0.0781	-0.0684	-0.0497	-0.0476	-0.0596	-0.0314	-0.106	-0.0462	-0.1145	-0.0564	-0.0846	-0.0246	-0.0046	-0.02	0.0959	NA	-0.0684	-0.0464	-0.0417	0.0091	-0.0196	-0.0363	-0.0366	-0.0163	-0.0117	-0.0377	0.018	-0.0259	-0.0578	-0.0452	-0.0506	-0.0392	-0.0672	-0.0543
In Stimulus Cage	-0.0577	-0.0699	0.0445	-0.089	0.0543	-0.0335	-0.0833	-0.002	-0.193	0.0833	-0.0366	-0.1188	-0.0718	-0.0274	0.0695	0.0592	0.0476	0.1023	0.0056	0.0509	-0.0044	0.3354	-0.0614	-0.0285	-0.1673	0.0589	0.0273	0.3415	0.0281	0.031	-0.1313	NA	0.2356	-0.0194	0.0985	-0.0335	-0.0496	-0.0493	0.0092	-0.0534	0.0199	0.0281	0.0743	-0.0021	0.0174	0.0252	0.0027	0.1306	0.0562
Touching Basket	-0.019	-0.0883	0.0212	-0.136	0.1454	0.0028	-0.0168	0.0361	0.0584	-0.0735	0.0117	-0.0113	0.0266	-0.0691	-0.0625	0.0092	-0.0392	-0.0097	-0.0888	-0.0328	-0.2114	0.0031	-0.134	-0.0986	-0.3249	0.0296	-0.0361	0.4367	-0.0813	-0.0126	-0.0623	0.4621	NA	0.0588	0.1095	-0.0154	-0.0084	0.0758	-0.0223	-0.0724	0.0666	0.1863	0.1679	-0.0156	-0.0267	0.0596	0.0206	0.1453	-0.0374
In Basket	-0.1412	-0.1978	0.0863	0.2934	0.0178	-0.1026	-0.1368	-0.1193	-0.0775	-0.0632	-0.0462	-0.0507	-0.001	0.0341	0.2861	0.365	0.2678	0.2409	0.0694	0.2727	0.1253	0.1605	-0.1127	0.0834	0.1671	-0.1154	-0.0115	0.5952	-0.0073	0.1082	-0.0173	0.18	0.332	NA	0.0746	0.1027	-0.1057	0.0751	-0.0207	-0.0051	0.3744	-0.0345	0.1617	0.2415	0.0607	0.2367	0.107	0.2654	0.1184
C Twitter	-0.0599	-0.0418	-0.0007	0.0218	-0.2206	-0.1039	0.2337	0.1341	0.1883	0.2049	0.2347	-0.0298	-0.0045	0.0302	-0.0658	-0.0289	-0.0017	0.0452	0.0083	-0.0126	-0.0377	0.0162	-0.1242	0.0067	-0.1258	0.1665	-0.0755	0.122	-0.0717	0.0233	0.0341	0.1705	0.1905	0.0444	NA	0.2883	0.1994	0.1489	0.0037	-0.0605	-0.0087	-0.0594	-0.0768	-0.1357	-0.1592	-0.011	-0.1093	-0.0906	-0.0981
C Tsik	-0.0827	-0.1	0.0311	-0.0507	0.1019	0.1909	-0.0659	-0.1796	-0.1436	0.0882	-0.0342	0.004	0.1593	0.0694	0.0909	0.0961	0.0767	0.0502	-0.0044	0.1154	0.0538	0.2337	-0.0224	0.1201	0.1128	-0.0421	-0.0212	0.1101	0.0876	-0.0047	-0.0373	0.0171	-0.0347	0.2035	0.0326	NA	0.053	0.6531	0.2518	0.0542	-0.0168	-0.0144	-0.0329	-0.0499	-0.0442	0.0046	0.0229	0.0221	0.0032
C Phee	0.0229	0.0423	0.0475	0.0835	-0.0166	0.0751	0.1617	0.0411	0.089	0.1876	0.1729	-0.0941	-0.1064	-0.0821	-0.1726	-0.1309	-0.1262	-0.1351	-0.0965	-0.0889	-0.0246	0.0157	-0.0478	0.1592	-0.1141	0.1527	-0.0246	-0.0931	-0.01	0.0419	-0.0709	0.0406	0.0567	-0.1232	0.3386	0.0405	NA	0.0971	0.0716	-0.0368	-0.0816	-0.0433	-0.0909	-0.1625	-0.1075	-0.0999	-0.0837	-0.1278	-0.0911
C Ek	-0.0337	-0.0807	-0.0108	0.0054	0.2245	0.2149	-0.1399	-0.2154	-0.168	0.0131	-0.1223	-0.1617	0.0379	0.0069	0.019	0.139	-0.0165	0.0128	-0.1137	-0.0146	-0.043	0.16	-0.0199	0.1768	-0.0089	-0.0418	-0.0907	0.1407	0.1491	0.0392	-0.0641	0.1528	0.1744	0.1471	-0.044	0.371	0.1809	NA	0.2443	0.0279	-0.0181	-0.0292	-0.0759	-0.0421	0.0732	0.0436	0.0978	0.1465	0.0828
C Chirp	0.0737	0.0371	0.155	-0.0761	0.1286	0.286	0.0313	-0.1608	0.0265	0.1573	0.0736	-0.0518	0.0562	0.1462	-0.1465	-0.1591	-0.1215	-0.1013	-0.0966	-0.0818	-0.0098	0.0959	-0.1459	0.0089	-0.0359	-0.0737	-0.0233	-0.0578	0.0738	-0.0083	-0.0389	0.041	0.0292	-0.0047	0.0786	0.3522	0.3313	0.3857	NA	0.031	-0.0402	-0.024	-0.0454	-0.0889	NA	NA	NA	NA	NA
C Chatter	-0.0259	-0.1065	0.118	0.1278	0.1044	0.1336	-0.0783	-0.146	-0.1097	0.0272	-0.0836	-0.0353	-0.0459	-0.0162	0.0814	0.1455	0.0601	0.0148	0.0439	0.0086	0.092	0.0372	0.1303	0.1424	0.2677	0.0305	-0.0285	-0.0268	-0.0231	0.0855	-0.014	-0.0622	-0.0972	0.03	-0.1049	0.2661	-0.0821	0.0776	0.0631	NA	0.167	-0.0228	0.0137	0.0856	0.0938	0.1532	0.2819	0.1237	0.1704
Avoidant Behavior	0.245	0.1407	-0.0267	0.107	0.0893	0.1026	-0.5201	-0.3268	-0.4727	-0.2555	-0.4956	-0.1699	-0.0053	-0.0047	0.4241	0.3644	0.3421	0.2502	0.2107	0.3383	0.2455	0.2429	-0.0042	0.2007	0.2705	0.0092	0.0285	0.3196	0.0411	-0.0197	-0.0673	0.0963	0.0794	0.3577	-0.0712	0.0553	-0.0865	0.0821	-0.0115	0.0836	NA	0.0348	0.3121	0.2832	0.1915	0.3764	0.1441	0.3752	0.2352
Searching for Contact	0.3019	0.3347	-0.0436	-0.0663	-0.1022	0.0405	-0.1211	-0.05	-0.0898	-0.0824	-0.1748	-0.1185	0.0227	0.03	0.0929	-0.0364	0.1017	-0.0073	0.0926	0.0794	0.0391	-0.0294	0.0071	0.0464	-0.0043	-0.0162	0.0069	0.0452	-0.0774	-0.0003	0.0609	-0.0079	0.025	-0.0766	-0.0189	-0.0356	-0.0693	-0.0471	0.0188	-0.0543	0.1819	NA	0.548	0.0898	-0.0558	-0.0103	0.0306	-0.0406	-0.0458
Moving Alone	0.4539	0.3875	-0.0721	0.0329	-0.0184	0.0573	-0.5894	-0.2801	-0.5478	-0.3238	-0.6175	-0.176	0.1399	-0.015	0.5456	0.2958	0.4419	0.265	0.3354	0.4116	0.3582	0.1265	0.0703	0.2177	0.347	0.0134	0.0541	0.2366	-0.0771	0.0514	0.0051	0.052	-0.0926	0.0927	-0.0874	0.0771	-0.1887	-0.1028	-0.0888	-0.0051	0.5131	0.4336	NA	0.3237	0.2726	0.2391	0.0379	0.1813	0.1105
I All Call	0.0138	-0.0021	-0.2048	0.1751	0.3046	0.1963	-0.7249	-0.4577	-0.5914	-0.3471	-0.7501	-0.1213	0.0656	-0.0333	0.6563	0.5059	0.5477	0.4204	0.5067	0.5168	0.3319	0.153	0.1515	0.2145	0.3198	0.0518	0.0058	0.2516	0.0797	-0.0132	-0.0026	0.0783	-0.005	0.2014	-0.1087	-0.0176	-0.2676	0.0261	-0.2474	-0.0119	0.3991	0.1016	0.5145	NA	0.8852	0.8746	0.5119	0.825	0.6839
I Cry	0.1383	0.0691	-0.1919	0.0373	0.2516	0.4242	-0.6973	-0.4895	-0.4932	-0.3428	-0.7302	-0.0094	0.2035	-0.0329	0.659	0.3559	0.5779	0.4124	0.5935	0.6131	0.3234	0.0109	0.1593	0.1217	0.3488	-0.0327	-0.0266	0.1455	0.0591	0.0423	0.0458	0.0411	0.0277	0.1464	-0.0867	0.0646	-0.1071	0.0257	NA	0.1048	0.3745	0.1567	0.5035	0.8498	NA	0.7089	0.2921	0.5698	0.5654
I Tsik	0.2492	0.1205	-0.1539	0.0834	0.1822	0.34	-0.6815	-0.458	-0.5473	-0.3104	-0.7061	-0.1478	0.1055	-0.1538	0.7026	0.4493	0.6323	0.436	0.6095	0.6345	0.3312	0.0761	0.188	0.2142	0.3677	0.0979	-0.0463	0.2706	0.0327	-0.0054	-0.0016	0.1355	0.1263	0.1824	0.0441	0.096	-0.0787	0.1097	NA	0.1144	0.4637	0.1824	0.5602	0.8535	0.7872	NA	0.2135	0.6025	0.4159
I Twitter	-0.3572	-0.3542	0.1243	0.0534	0.1876	0.1717	-0.2879	-0.3095	-0.2528	-0.023	-0.2665	-0.0497	0.0724	-0.0219	0.3785	0.3938	0.3534	0.3025	0.2659	0.3438	0.1345	0.162	-0.0286	-0.0036	0.0993	0.0609	0.0548	0.1535	0.1449	0.003	-0.0983	0.1162	0.1846	0.2128	0.0771	0.1394	0.0158	0.2172	NA	0.1319	0.2279	-0.0339	0.0211	0.3922	0.2974	0.2459	NA	0.685	0.557
I Trill	0.2067	0.1667	-0.1409	0.1025	0.3199	0.3208	-0.7477	-0.4572	-0.6362	-0.3478	-0.7418	-0.1572	0.0885	-0.0975	0.6828	0.5333	0.5785	0.4298	0.5512	0.5598	0.3237	0.1553	0.0812	0.2143	0.2665	0.059	-0.0244	0.2679	0.1201	-0.0439	-0.1208	0.191	0.0983	0.2587	0.0131	0.1688	-0.1465	0.1842	NA	0.1196	0.4989	0.1465	0.5228	0.9065	0.6769	0.7403	0.3787	NA	0.6459
I Phee	0.01	-0.0413	0.0151	0.2531	0.3154	0.2326	-0.6038	-0.3848	-0.5472	-0.2133	-0.6039	-0.2724	-0.0296	-0.1205	0.5556	0.4829	0.4829	0.4397	0.4931	0.4391	0.3139	0.1866	0.125	0.2175	0.2201	0.011	-0.0058	0.1925	0.0456	-0.0161	-0.0613	0.1808	-0.0078	0.1939	0.0377	0.0643	0.0051	0.1601	NA	0.1241	0.3839	0.0268	0.3831	0.7557	0.5524	0.5505	0.3621	0.742	NA
I Call Alone AfterRET	-0.2788	-0.402	-0.1483	0.0105	-0.0927	-0.0641	0.0486	-0.076	0.0208	0.2381	-0.0127	NA	0.0227	-0.1659	0.537	0.3471	0.6719	0.5487	0.5339	0.5254	0.1122	0.0214	0.1861	0.0007	0.1161	0.0216	-0.0979	0.1662	-0.117	0.0209	NA	0.0287	0.093	0.1486	0.1706	-0.0027	-0.1012	0.0288	-0.3215	0.0224	-0.183	-0.1403	-0.1342	0.7469	0.6641	0.7069	0.3396	0.5585	0.5657
I Call Alone BeforeRET	-0.0785	0.0417	-0.3351	-0.0138	-0.2304	-0.1273	0.1343	0.1572	0.1412	0.1135	0.0152	0.1031	0.1091	-0.0735	-0.0746	-0.0036	-0.0346	0.0344	0.0475	-0.0419	-0.103	-0.0505	0.1329	0.0996	0.0135	0.0253	-0.0114	-0.1171	0.0502	0.0089	0.0745	-0.0278	0.053	-0.1365	0.1656	-0.097	-0.1279	-0.1422	-0.2145	-0.0374	-0.07	0.1463	0.0561	0.2462	0.2918	0.2975	0.0204	0.0162	-0.0798
I Call During Rejection	0.157	0.1971	-0.1279	0.184	-0.1915	-0.1125	-0.1391	0.0397	-0.128	0.0096	-0.1587	-0.1548	-0.0313	-0.0086	0.3091	0.1558	0.3124	0.1917	0.3961	0.3449	0.0636	-0.037	0.2002	0.0971	0.1374	-0.33	-0.0385	0.1714	-0.0186	-0.0184	NA	-0.0429	-0.0485	0.193	0.0456	-0.0152	-0.2045	-0.1152	-0.1146	-0.0626	0.2232	0.1417	0.1999	0.6825	0.5033	0.6784	0.0125	0.5574	0.3667
I Call Holding	-0.0609	-0.0206	-0.0227	0.2628	-0.0542	-0.0219	-0.2173	-0.1724	-0.2797	0.0253	-0.2053	-0.0207	-0.0796	0.0026	0.4717	0.4448	0.4923	0.4306	0.3884	0.4788	0.2429	0.2492	0.0805	0.1603	0.2642	-0.0419	-0.0922	0.2601	0.0032	-0.0176	-0.0922	0.0388	-0.0801	0.3471	0.0943	0.1656	-0.2837	-0.0728	-0.1597	0.0619	0.3369	0.0281	0.225	0.5253	0.3799	0.5014	0.3085	0.7066	0.5357
I Call Transport	-0.1994	-0.1707	-0.0284	0.1624	-0.0177	0.0043	-0.1156	-0.1429	-0.219	0.1434	-0.1181	-0.0228	-0.0762	-0.0327	0.3073	0.2668	0.3245	0.2908	0.2178	0.3031	0.1944	0.2273	0.1043	0.1238	0.1881	0.0099	-0.0361	0.0802	-0.0217	-0.0669	-0.0014	0.1092	-0.096	0.2109	0.0438	0.097	-0.2526	0.009	-0.1088	0.0983	0.1563	0.0684	0.1063	0.3396	0.1675	0.2547	0.2279	0.3861	0.3473
I Call Carrying	-0.0643	-0.0204	-0.0257	0.2367	-0.091	-0.055	-0.2259	-0.1417	-0.3027	0.0347	-0.2147	-0.031	-0.0756	-0.014	0.4799	0.4419	0.502	0.449	0.3969	0.4848	0.2353	0.2599	0.0895	0.1747	0.26	-0.0278	-0.0801	0.2401	-0.0061	-0.0259	-0.0928	0.0559	-0.0815	0.3454	0.109	0.1496	-0.3118	-0.0754	-0.1854	0.0576	0.3491	0.0359	0.2525	0.5418	0.4057	0.5287	0.3092	0.7501	0.5743
Scan Carrying Rate(B)	-0.0101	0.0028	-0.002	0.0732	-0.3395	NA	0.4488	NA	0.2187	0.4186	0.4375	-0.0403	-0.1344	-0.0518	-0.2812	NA	-0.1939	-0.1498	-0.0515	-0.1977	-0.1834	0.0568	0.0359	0.0088	-0.2026	0.0642	-0.1338	-0.1156	-0.0734	-0.0594	-0.0409	0.1693	0.0555	-0.1677	0.3	-0.0508	0.2596	-0.0534	0.128	-0.1023	-0.2331	0.0066	-0.1858	-0.3443	-0.1825	-0.1065	-0.2814	-0.2128	-0.1921
Family Carrying Duration(B)	-0.0003	0.0165	0.0007	0.2123	-0.2286	NA	0.388	NA	0.253	0.3417	0.3856	-0.0543	-0.2179	-0.0121	-0.2762	NA	-0.193	-0.1488	-0.0506	-0.1694	-0.201	-0.0601	0.0486	-0.0291	-0.2135	-0.0656	-0.083	-0.0981	-0.0015	0.0262	-0.0851	0.1853	0.07	-0.1062	0.3158	-0.0104	0.2247	-0.0366	0.1654	-0.0691	-0.2378	0.0569	-0.177	-0.3014	-0.0988	-0.0512	-0.2374	-0.0953	-0.0793
Family Carrying Bout Duration Median(B)	0.0034	-0.0611	0.1069	0.2084	0.081	NA	0.2063	NA	0.3372	0.0507	0.1727	-0.0597	-0.1493	-0.055	-0.3543	NA	-0.2899	-0.2443	-0.1413	-0.2637	-0.2203	-0.4071	0.111	-0.1156	-0.2624	0.0344	0.0858	-0.2352	-0.0604	-0.0094	-0.0521	0.1509	0.1394	-0.2702	0.3116	-0.1624	0.1843	-0.1233	0.1191	0.0473	-0.3124	0.0436	-0.1974	-0.229	-0.1022	-0.0197	-0.1616	-0.0821	-0.0103
Family Rejection Rate(B)	0.0222	-0.0439	-0.0303	0.0661	-0.0452	NA	-0.2789	NA	-0.5077	0.0184	-0.2629	-0.1191	-0.176	0.0048	0.5243	NA	0.4526	0.332	0.2454	0.4332	0.2807	0.4906	0.1013	0.317	0.3524	0.0167	-0.1523	0.3041	0.0868	0.0785	-0.0817	-0.0731	-0.0921	0.3163	-0.2305	0.2279	-0.116	0.1968	-0.117	0.0672	0.3709	-0.0728	0.2351	0.3097	0.1881	0.2552	0.2315	0.3318	0.2413
FS Transfer Ratio(D)	-0.0683	0.2078	-0.3233	-0.2585	-0.0048	NA	0.1526	NA	0.252	0.0957	0.106	0.1145	0.1961	-0.0117	-0.2741	NA	-0.222	-0.1967	-0.109	-0.15	-0.2511	-0.1123	0.0025	0.0548	-0.1488	0.0903	-0.046	-0.1301	-0.0308	0.0723	0.0963	0.007	0.1406	-0.2542	0.2798	-0.113	0.0586	-0.0479	-0.0666	-0.1027	-0.1173	0.0832	-0.1059	-0.0531	0.1406	0.0755	-0.0203	-0.0733	-0.0939
[truncated: 11 more columns]

## Sheet: TableS5
Supplementary Table 5
	PND	Infant Body Weight	Infant Sex	Caregiver Sex	RET Latency	RET Latency(D)	%Carry	Carrying Rate(D)	Holding	Transport	Contact	Breast Feeding	Licking	Grooming	%Rejection	Rejection Rate(D)	Rejection	Rolling	Pushing	Biting	Attack	Walking	Running	Jumping	Stereotypy	Self Scratching	Self Grooming	Playing with Object	Marking	Feeding	Yawning	In Stimulus Cage	Touching Basket	In Basket	C Twitter	C Tsik	C Phee	C Ek	C Chirp	C Chatter	Avoidant Behavior	Searching for Contact	Moving Alone	I All Call	I Cry	I Tsik	I Twitter	I Trill	I Phee
PND	NA	< 0.001	1	1	1	1	0.007	1	0.1279	0.1074	0.0094	1	1	1	1	1	1	1	1	1	1	1	1	1	1	1	1	1	1	1	1	1	1	1	1	1	1	1	1	1	0.961	1	0.0023	1	1	1	1	1	1
Infant Body Weight	< 0.001	NA	1	1	1	1	1	1	1	1	1	1	1	1	1	1	1	1	1	1	1	1	1	1	1	1	1	1	1	1	1	1	1	1	1	1	1	1	1	1	1	0.0073	0.0647	1	1	1	1	1	1
Infant Sex	1	1	NA	1	1	1	1	1	1	1	1	1	1	1	1	1	1	1	1	1	1	1	1	1	1	1	1	1	1	1	1	1	1	1	1	1	1	1	1	1	1	1	1	1	1	1	1	1	1
Caregiver Sex	1	1	1	NA	1	0.0414	1	< 0.001	1	1	1	0.0331	0.6584	1	1	1	1	1	1	1	1	1	1	0.3753	1	1	1	0.345	1	1	1	1	1	< 0.001	1	1	1	1	1	1	1	1	1	1	1	1	1	1	1
RET Latency	1	1	1	1	NA	< 0.001	< 0.001	< 0.001	< 0.001	0.003	< 0.001	1	1	1	0.519	1	1	1	1	1	1	1	1	1	1	1	1	1	1	1	1	1	1	1	1	1	1	1	1	1	1	1	1	0.0021	1	1	< 0.001	< 0.001	0.0135
RET Latency(D)	1	1	1	1	< 0.001	NA	< 0.001	< 0.001	< 0.001	1	0.0022	1	1	1	1	1	1	1	1	1	1	1	1	1	1	1	1	1	0.078	1	1	1	1	1	1	1	1	0.3047	1	1	1	1	1	1	0.0017	1	1	1	0.9408
%Carry	1	1	1	1	< 0.001	< 0.001	NA	< 0.001	< 0.001	< 0.001	< 0.001	1	1	1	< 0.001	< 0.001	1	1	1	1	1	1	0.3016	1	0.0368	1	1	0.0017	1	1	1	1	1	0.0037	1	1	1	1	1	1	< 0.001	1	< 0.001	< 0.001	< 0.001	< 0.001	< 0.001	< 0.001	< 0.001
Carrying Rate(D)	1	1	1	1	< 0.001	< 0.001	< 0.001	NA	< 0.001	0.1333	< 0.001	1	1	1	< 0.001	< 0.001	1	1	1	0.9361	1	1	1	1	1	1	1	0.0266	1	1	1	1	1	< 0.001	1	1	1	1	1	1	< 0.001	1	1	< 0.001	< 0.001	< 0.001	< 0.001	< 0.001	< 0.001
Holding	1	1	1	1	0.0222	0.9124	< 0.001	< 0.001	NA	1	< 0.001	1	1	1	< 0.001	< 0.001	1	1	1	1	1	< 0.001	0.023	1	< 0.001	1	1	0.0066	1	1	1	1	1	0.0136	1	1	1	1	1	1	< 0.001	1	< 0.001	< 0.001	< 0.001	< 0.001	< 0.001	< 0.001	< 0.001
Transport	0.001	1	1	1	< 0.001	0.0027	< 0.001	< 0.001	1	NA	< 0.001	1	1	1	1	1	1	1	1	1	1	< 0.001	1	< 0.001	0.0191	1	1	1	1	1	1	1	1	1	1	1	1	1	1	1	1	1	1	0.102	1	1	1	1	1
Contact	0.0746	1	1	1	< 0.001	< 0.001	< 0.001	< 0.001	< 0.001	< 0.001	NA	1	1	1	< 0.001	< 0.001	1	1	1	1	1	1	0.0248	1	0.0158	1	1	1	1	1	1	1	1	1	1	1	1	1	1	1	< 0.001	1	< 0.001	< 0.001	< 0.001	< 0.001	< 0.001	< 0.001	< 0.001
Breast Feeding	1	1	1	0.0127	1	1	1	1	0.0075	1	1	NA	1	1	1	1	1	1	1	1	1	1	1	1	1	1	1	1	1	1	1	1	1	1	1	1	1	1	1	1	1	1	1	1	1	1	1	1	1
Licking	1	1	1	0.0311	1	1	1	1	1	1	1	1	NA	1	1	1	1	1	1	1	1	1	1	1	1	1	1	1	1	1	< 0.001	1	1	1	1	1	1	1	1	1	1	1	1	1	1	1	1	1	1
Grooming	1	1	1	1	1	1	1	1	1	1	1	1	1	NA	1	1	1	1	1	1	1	1	1	1	1	1	1	1	1	1	1	1	1	1	1	1	1	1	1	1	1	1	1	1	1	1	1	1	1
%Rejection	1	1	1	1	1	1	< 0.001	< 0.001	< 0.001	1	< 0.001	1	1	1	NA	< 0.001	< 0.001	< 0.001	< 0.001	< 0.001	0.4	1	< 0.001	1	< 0.001	1	1	1	1	1	1	1	1	1	1	1	1	1	1	1	1	1	0.6163	< 0.001	< 0.001	< 0.001	< 0.001	< 0.001	< 0.001
Rejection Rate(D)	1	1	1	0.001	1	1	< 0.001	< 0.001	< 0.001	1	< 0.001	1	1	1	< 0.001	NA	< 0.001	< 0.001	0.5116	< 0.001	1	< 0.001	1	1	1	1	1	< 0.001	1	1	1	1	1	< 0.001	1	1	1	1	1	1	< 0.001	1	1	< 0.001	< 0.001	< 0.001	< 0.001	< 0.001	< 0.001
Rejection	1	1	1	1	1	1	< 0.001	0.1075	< 0.001	1	< 0.001	1	1	1	< 0.001	< 0.001	NA	< 0.001	< 0.001	< 0.001	< 0.001	1	1	1	1	1	1	1	1	1	1	1	1	1	1	1	1	1	1	1	1	1	1	< 0.001	< 0.001	< 0.001	1	< 0.001	< 0.001
Rolling	1	1	1	1	1	1	1	1	0.0187	1	1	1	1	1	< 0.001	< 0.001	< 0.001	NA	< 0.001	< 0.001	0.679	1	1	1	1	1	1	1	1	1	1	1	1	1	1	1	1	1	1	1	1	1	1	< 0.001	< 0.001	0.0017	1	< 0.001	< 0.001
Pushing	1	1	1	1	1	1	0.0016	1	< 0.001	1	< 0.001	1	1	1	< 0.001	< 0.001	< 0.001	< 0.001	NA	< 0.001	< 0.001	1	1	1	1	1	1	1	1	1	1	1	1	1	1	1	1	1	1	1	1	1	1	< 0.001	< 0.001	< 0.001	0.8582	0.0917	< 0.001
Biting	1	1	1	1	1	1	< 0.001	0.1747	< 0.001	1	< 0.001	1	1	1	< 0.001	< 0.001	< 0.001	< 0.001	< 0.001	NA	< 0.001	1	0.1254	1	1	1	1	1	1	1	1	1	1	1	1	1	1	1	1	1	1	1	1	< 0.001	< 0.001	< 0.001	1	< 0.001	< 0.001
Attack	1	1	1	1	1	1	0.0259	1	0.0343	1	0.0132	1	1	1	< 0.001	0.0609	< 0.001	< 0.001	< 0.001	< 0.001	NA	1	1	1	1	1	1	1	1	1	1	1	1	1	1	1	1	1	1	0.2748	1	1	1	0.197	1	1	1	1	< 0.001
Walking	1	1	1	1	1	1	1	1	< 0.001	< 0.001	1	1	1	1	0.0081	< 0.001	0.057	0.3319	1	0.2607	1	NA	1	1	1	1	1	1	1	1	1	1	1	1	1	1	1	1	1	1	1	1	1	1	1	1	1	1	1
Running	1	1	1	0.3069	1	1	1	1	0.2426	0.0013	1	1	1	1	1	1	1	1	0.2458	1	1	1	NA	1	< 0.001	1	1	1	1	1	1	1	1	1	1	1	1	1	1	1	1	1	1	< 0.001	< 0.001	0.0228	1	1	1
Jumping	1	1	1	< 0.001	1	1	1	1	< 0.001	0.0479	1	0.0028	1	1	0.1291	0.0071	0.4548	1	1	1	1	< 0.001	< 0.001	NA	0.3472	1	1	1	1	1	1	1	1	1	1	1	1	1	1	1	1	1	1	1	1	1	1	1	1
Stereotypy	1	1	1	0.0219	1	1	0.1623	0.2965	< 0.001	1	0.1126	1	1	1	< 0.001	< 0.001	< 0.001	< 0.001	< 0.001	< 0.001	< 0.001	1	< 0.001	< 0.001	NA	1	1	1	1	1	1	1	1	1	1	1	1	1	1	1	1	1	1	0.0036	< 0.001	1	1	1	1
Self Scratching	1	1	1	1	1	1	1	1	1	1	1	1	1	1	1	1	1	1	1	1	1	1	1	0.574	1	NA	1	1	1	1	1	1	1	1	1	1	1	1	1	1	1	1	1	1	1	1	1	1	1
Self Grooming	1	1	1	1	1	1	1	1	1	1	1	1	1	1	1	1	1	1	1	1	1	1	1	1	1	1	NA	1	1	1	1	1	1	1	1	1	1	1	1	1	1	1	1	1	1	1	1	1	1
Playing with Object	1	1	1	0.7586	1	1	0.8771	1	0.1738	1	1	1	1	1	< 0.001	< 0.001	0.0049	0.5398	1	0.0338	1	0.0195	1	1	1	1	1	NA	1	1	1	1	< 0.001	< 0.001	1	1	1	1	1	1	0.0018	1	1	0.3023	1	1	1	0.227	1
Marking	1	1	1	1	1	1	1	1	1	1	1	1	1	1	1	1	1	1	1	1	1	1	1	1	1	1	1	1	NA	1	1	1	1	1	1	1	1	1	1	1	1	1	1	1	1	1	0.0029	1	1
Feeding	1	1	1	1	1	1	1	1	1	1	1	1	1	1	1	1	1	1	1	1	1	1	1	1	1	1	1	1	1	NA	1	1	1	1	1	1	1	1	1	1	1	1	1	1	1	1	1	1	1
Yawning	1	1	1	1	1	1	1	1	1	1	1	1	1	1	1	1	1	1	1	1	1	1	1	1	1	1	1	1	1	1	NA	1	1	1	1	1	1	1	1	1	1	1	1	1	1	1	1	1	1
In Stimulus Cage	1	1	1	1	1	1	1	1	1	1	1	1	1	1	1	1	1	1	1	1	1	< 0.001	1	1	1	1	1	< 0.001	1	1	1	NA	0.2415	1	1	1	1	1	1	1	1	1	1	1	1	1	1	1	1
Touching Basket	1	1	1	1	1	1	1	1	1	1	1	1	1	1	1	1	1	1	1	1	0.9864	1	1	1	< 0.001	1	1	< 0.001	1	1	1	< 0.001	NA	1	1	1	1	1	1	1	1	1	1	1	1	1	1	1	1
In Basket	1	1	1	0.0033	1	1	1	1	1	1	1	1	1	1	0.0159	< 0.001	0.0247	0.161	1	0.0171	1	1	1	1	1	1	1	< 0.001	1	1	1	1	< 0.001	NA	1	1	1	1	1	1	< 0.001	1	1	0.1634	1	1	1	1	1
C Twitter	1	1	1	1	0.5754	1	0.2554	1	1	1	0.2393	1	1	1	1	1	1	1	1	1	1	1	1	1	1	1	1	1	1	1	1	1	1	1	NA	0.0052	1	1	1	1	1	1	1	1	1	1	1	1	1
C Tsik	1	1	1	1	1	1	1	1	1	1	1	1	1	1	1	1	1	1	1	1	1	0.2545	1	1	1	1	1	1	1	1	1	1	1	1	1	NA	1	< 0.001	0.0807	1	1	1	1	1	1	1	1	1	1
C Phee	1	1	1	1	1	1	1	1	1	1	1	1	1	1	1	1	1	1	1	1	1	1	1	1	1	1	1	1	1	1	1	1	1	1	< 0.001	1	NA	1	1	1	1	1	1	1	1	1	1	1	1
C Ek	1	1	1	1	0.4516	1	1	1	1	1	1	1	1	1	1	1	1	1	1	1	1	1	1	1	1	1	1	1	1	1	1	1	1	1	1	< 0.001	1	NA	0.1353	1	1	1	1	1	1	1	1	1	1
C Chirp	1	1	1	1	1	0.0296	1	1	1	1	1	1	1	1	1	1	1	1	1	1	1	1	1	1	1	1	1	1	1	1	1	1	1	1	1	< 0.001	< 0.001	< 0.001	NA	1	1	1	1	1	NA	NA	NA	NA	NA
C Chatter	1	1	1	1	1	1	1	1	1	1	1	1	1	1	1	1	1	1	1	1	1	1	1	1	0.0249	1	1	1	1	1	1	1	1	1	1	0.0279	1	1	1	NA	1	1	1	1	1	1	0.4603	1	1
Avoidant Behavior	0.1224	1	1	1	1	1	< 0.001	0.0014	< 0.001	0.0599	< 0.001	1	1	1	< 0.001	< 0.001	< 0.001	0.0864	1	< 0.001	0.1186	0.1412	1	1	0.0202	1	1	< 0.001	1	1	1	1	1	< 0.001	1	1	1	1	1	1	NA	1	< 0.001	0.0078	1	0.0015	1	0.0017	1
Searching for Contact	0.0016	0.0014	1	1	1	1	1	1	1	1	1	1	1	1	1	1	1	1	1	1	1	1	1	1	1	1	1	1	1	1	1	1	1	1	1	1	1	1	1	1	1	NA	< 0.001	1	1	1	1	1	1
Moving Alone	< 0.001	< 0.001	1	1	1	1	< 0.001	0.0442	< 0.001	< 0.001	< 0.001	1	1	1	< 0.001	0.0182	< 0.001	0.0303	< 0.001	< 0.001	< 0.001	1	1	0.6854	< 0.001	1	1	0.2121	1	1	1	1	1	1	1	1	1	1	1	1	< 0.001	< 0.001	NA	< 0.001	0.7267	1	1	1	1
I All Call	1	1	1	1	0.0013	1	< 0.001	< 0.001	< 0.001	< 0.001	< 0.001	1	1	1	< 0.001	< 0.001	< 0.001	< 0.001	< 0.001	< 0.001	< 0.001	1	1	0.828	< 0.001	1	1	0.0783	1	1	1	1	1	1	1	1	0.0251	1	0.1046	1	< 0.001	1	< 0.001	NA	< 0.001	< 0.001	< 0.001	< 0.001	< 0.001
I Cry	1	1	1	1	1	< 0.001	< 0.001	< 0.001	< 0.001	0.0141	< 0.001	1	1	1	< 0.001	0.0248	< 0.001	< 0.001	< 0.001	< 0.001	0.0457	1	1	1	0.0097	1	1	1	1	1	1	1	1	1	1	1	1	1	NA	1	0.0017	1	< 0.001	< 0.001	NA	< 0.001	0.2719	< 0.001	< 0.001
I Tsik	1	1	1	1	1	0.06	< 0.001	< 0.001	< 0.001	0.0959	< 0.001	1	1	1	< 0.001	< 0.001	< 0.001	< 0.001	< 0.001	< 0.001	0.0288	1	1	1	0.0028	1	1	0.7459	1	1	1	1	1	1	1	1	1	1	NA	1	< 0.001	1	< 0.001	< 0.001	< 0.001	NA	1	< 0.001	< 0.001
I Twitter	0.0056	0.0097	1	1	1	1	0.316	0.2835	1	1	0.9047	1	1	1	0.0027	0.0024	0.0072	0.148	0.9293	0.0133	1	1	1	1	1	1	1	1	1	1	1	1	1	1	1	1	1	1	NA	1	1	1	1	< 0.001	0.1934	1	NA	< 0.001	< 0.001
I Trill	1	1	1	1	0.0561	0.1634	< 0.001	< 0.001	< 0.001	0.0103	< 0.001	1	1	1	< 0.001	< 0.001	< 0.001	< 0.001	< 0.001	< 0.001	0.045	1	1	1	0.9047	1	1	0.8463	1	1	1	1	1	1	1	1	1	1	NA	1	< 0.001	1	< 0.001	< 0.001	< 0.001	< 0.001	0.0013	NA	< 0.001
I Phee	1	1	1	1	0.0728	1	< 0.001	0.0043	< 0.001	1	< 0.001	0.6849	1	1	< 0.001	< 0.001	< 0.001	< 0.001	< 0.001	< 0.001	0.079	1	1	1	1	1	1	1	1	1	1	1	1	1	1	1	1	1	NA	1	< 0.001	1	< 0.001	< 0.001	< 0.001	< 0.001	0.004	< 0.001	NA
I Call Alone AfterRET	1	1	1	1	1	1	1	1	1	1	1	NA	1	1	0.0017	1	< 0.001	< 0.001	0.0017	0.0027	1	1	1	1	1	1	1	1	1	1	NA	1	1	1	1	1	1	1	1	1	1	1	1	< 0.001	< 0.001	< 0.001	1	0.0295	0.022
I Call Alone BeforeRET	1	1	< 0.001	1	0.3141	1	1	1	1	1	1	1	1	1	1	1	1	1	1	1	1	1	1	1	1	1	1	1	1	1	1	1	1	1	1	1	1	1	0.8263	1	1	1	1	0.113	0.2593	0.1928	1	1	1
I Call During Rejection	1	1	1	1	1	1	1	1	1	1	1	1	1	1	1	1	1	1	0.7606	1	1	1	1	1	1	1	1	1	1	1	NA	1	1	1	1	1	1	1	1	1	1	1	1	< 0.001	0.2292	< 0.001	1	0.0309	1
I Call Holding	1	1	1	0.08	1	1	1	1	0.0251	1	1	1	1	1	< 0.001	< 0.001	< 0.001	< 0.001	< 0.001	< 0.001	0.2798	0.1908	1	1	0.0728	1	1	0.0952	1	1	1	1	1	< 0.001	1	1	0.019	1	1	1	< 0.001	1	0.8022	< 0.001	0.0024	< 0.001	0.1694	< 0.001	< 0.001
I Call Transport	1	1	1	1	1	1	1	1	1	1	1	1	1	1	0.0035	0.2322	< 0.001	0.0124	1	0.0049	1	0.7441	1	1	1	1	1	1	1	1	1	1	1	1	1	1	0.1647	1	1	1	1	1	1	< 0.001	1	1	1	0.0016	0.0194
I Call Carrying	1	1	1	0.406	1	1	0.7616	1	0.0046	1	1	1	1	1	< 0.001	< 0.001	< 0.001	< 0.001	< 0.001	< 0.001	0.4411	0.0965	1	1	0.0959	1	1	0.3302	1	1	1	1	1	< 0.001	1	1	0.0022	1	1	1	< 0.001	1	0.1549	< 0.001	< 0.001	< 0.001	0.1634	< 0.001	< 0.001
Scan Carrying Rate(B)	1	1	1	1	< 0.001	NA	< 0.001	NA	1	< 0.001	< 0.001	1	1	1	0.0881	NA	1	1	1	1	1	1	1	1	1	1	1	1	1	1	1	1	1	1	0.0111	1	0.1629	1	1	1	0.7575	1	1	< 0.001	1	1	1	1	1
Family Carrying Duration(B)	1	1	1	1	0.9639	NA	< 0.001	NA	0.2425	< 0.001	< 0.001	1	1	1	0.1191	NA	1	1	1	1	1	1	1	1	1	1	1	1	1	1	1	1	1	1	0.0034	1	1	1	1	1	0.5835	1	1	0.01	1	1	1	1	1
Family Carrying Bout Duration Median(B)	1	1	1	1	1	NA	1	NA	< 0.001	1	1	1	1	1	< 0.001	NA	0.0227	0.4021	1	0.1267	1	< 0.001	1	1	0.1372	1	1	0.6763	1	1	1	1	1	0.0841	0.0047	1	1	1	1	1	0.0044	1	1	0.9428	1	1	1	1	1
Family Rejection Rate(B)	1	1	1	1	1	NA	0.0479	NA	< 0.001	1	0.1331	1	1	1	< 0.001	NA	< 0.001	0.001	0.3773	< 0.001	0.0425	< 0.001	1	0.0031	< 0.001	1	1	0.0082	1	1	1	1	1	0.0033	0.8715	0.9997	1	1	1	1	< 0.001	1	0.6818	0.0054	1	1	1	0.0929	1
FS Transfer Ratio(D)	1	1	0.0021	0.1872	1	NA	1	NA	0.2745	1	1	1	1	1	0.1462	NA	1	1	1	1	0.2898	1	1	1	1	1	1	1	1	1	1	1	1	0.2426	0.0489	1	1	1	1	1	1	1	1	1	1	1	1	1	1
[truncated: 11 more columns]
